# Supplementary material for: Alteration of mRNA and microRNA expression profiles in rat muscular type vasculature in early postnatal development
Source: Sci Rep. 2015 Jun 15;5:11106. doi: 10.1038/srep11106 (PMC4466593; doi:10.1038/srep11106)
Supplement: Supplementary Information [file srep11106-s2.xls]

## Sheet: table s1
Gene	Definition	EntrezGeneID	Fold change (adult - young)	p-value	Remark
Il12a	interleukin 12a	84405	9.87721	7.42e-09	up-regulated
Enpp2	ectonucleotide pyrophosphatase/phosphodi	84050	7.4194	2.04e-08	up-regulated
Cd74	Cd74 molecule, major histocompatibility	25599	7.2474	3.76e-06	up-regulated
Gadd45a	growth arrest and DNA-damage-inducible,	25112	6.65562	6.09e-08	up-regulated
Gnao1	guanine nucleotide binding protein (G pr	50664	5.85635	1.61e-08	up-regulated
Cpa6	carboxypeptidase A6	312913	5.46881	7.94e-08	up-regulated
Pln	phospholamban	64672	5.3771	2.21e-09	up-regulated
Exoc6b	exocyst complex component 6B	500233	4.86983	1e-08	up-regulated
Cfh	complement factor H	155012	4.75387	1.73e-07	up-regulated
Gda	guanine deaminase	83585	4.30818	7.76e-08	up-regulated
Gstm2	glutathione S-transferase mu 2	24424	4.23287	2.78e-08	up-regulated
Synm	synemin, intermediate filament protein	308709	4.1873	2.72e-09	up-regulated
S1pr3	sphingosine-1-phosphate receptor 3	306792	4.17374	5.82e-08	up-regulated
Sult1a1	sulfotransferase family, cytosolic, 1A,	83783	4.04425	9e-08	up-regulated
Dpep1	dipeptidase 1 (renal)	94199	3.93389	3.24e-13	up-regulated
Fgf1	fibroblast growth factor 1	25317	3.91647	1.17e-10	up-regulated
Adra1a	adrenergic, alpha-1A-, receptor	29412	3.88683	7.59e-09	up-regulated
Htr2a	5-hydroxytryptamine (serotonin) receptor	29595	3.88235	1.82e-09	up-regulated
Plekhb2	pleckstrin homology domain containing, f	301337	3.7509	3.71e-12	up-regulated
Lyz2	lysozyme 2	25211	3.74702	3.35e-06	up-regulated
Cpxm2	carboxypeptidase X (M14 family), member	293566	3.65092	7.64e-10	up-regulated
Spock2	sparc/osteonectin, cwcv and kazal-like d	361840	3.62288	1.19e-11	up-regulated
LOC688916	hypothetical protein LOC688916	688916	3.55258	1e-10	up-regulated
Sod2	superoxide dismutase 2, mitochondrial	24787	3.54512	2.81e-08	up-regulated
LOC259245	alpha-2u globulin PGCL5	259245	3.53584	3.02e-08	up-regulated
Susd2	sushi domain containing 2	294335	3.51035	1.53e-07	up-regulated
Mill1	MHC I like leukocyte 1	292671	3.4655	6.93e-08	up-regulated
Isg20	interferon stimulated exonuclease gene 2	293052	3.42389	8.69e-09	up-regulated
Rcan2	regulator of calcineurin 2	140666	3.40828	3.28e-09	up-regulated
Pigp	phosphatidylinositol glycan anchor biosy	288238	3.38958	1.64e-06	up-regulated
Aldh2	aldehyde dehydrogenase 2 family (mitocho	29539	3.38696	1.35e-06	up-regulated
Slc2a4	solute carrier family 2 (facilitated glu	25139	3.33798	1.03e-08	up-regulated
Ctxn1	cortexin 1	29145	3.3126	9.35e-11	up-regulated
Maoa	monoamine oxidase A	29253	3.19485	4.14e-08	up-regulated
Htr1b	5-hydroxytryptamine (serotonin) receptor	25075	3.17454	0.00035946	up-regulated
Prodh	proline dehydrogenase	680409	3.17096	1.57e-10	up-regulated
Fam149a	family with sequence similarity 149, mem	361153	3.16084	3.29e-10	up-regulated
Dmp1	dentin matrix acidic phosphoprotein 1	25312	3.16079	1.26e-06	up-regulated
Ppp1r14a	protein phosphatase 1, regulatory (inhib	114004	3.13142	1.24e-09	up-regulated
Gsta3	glutathione S-transferase A3	24421	3.10454	4.46e-11	up-regulated
Eef2k	eukaryotic elongation factor-2 kinase	25435	3.06235	1.39e-06	up-regulated
S100a6	S100 calcium binding protein A6	85247	3.06138	4.17e-09	up-regulated
Srl	sarcalumenin	302948	3.01831	3.63e-06	up-regulated
Slc5a3	solute carrier family 5 (inositol transp	114507	2.99716	3.03e-10	up-regulated
Crhr2	corticotropin releasing hormone receptor	64680	2.99111	9.84e-07	up-regulated
Fbxo32	F-box protein 32	171043	2.96084	1.19e-07	up-regulated
Hspb8	heat shock protein B8	113906	2.95523	2.82e-10	up-regulated
Rgs2	regulator of G-protein signaling 2	84583	2.95324	1.95e-07	up-regulated
Kcna5	potassium voltage-gated channel, shaker-	25470	2.91695	2.48e-10	up-regulated
Adh1	alcohol dehydrogenase 1 (class I)	24172	2.90907	8.15e-09	up-regulated
Stard10	StAR-related lipid transfer (START) doma	293150	2.90627	2.27e-12	up-regulated
Ptgis	prostaglandin I2 (prostacyclin) synthase	25527	2.9014	4.53e-07	up-regulated
Acadl	acyl-Coenzyme A dehydrogenase, long-chai	25287	2.8951	4.32e-07	up-regulated
Npas2	neuronal PAS domain protein 2	316351	2.89209	2.67e-10	up-regulated
Fmod	fibromodulin	64507	2.88645	7.68e-07	up-regulated
Mrgprh	MAS-related GPR, member H	404641	2.85857	9.3e-06	up-regulated
Prss23	protease, serine, 23	308807	2.85137	8.86e-08	up-regulated
Pla2g5	phospholipase A2, group V	29354	2.82557	5.21e-09	up-regulated
Casq2	calsequestrin 2 (cardiac muscle)	29209	2.82017	4.11e-08	up-regulated
Dusp14	dual specificity phosphatase 14	360580	2.78145	1.67e-08	up-regulated
Ttll7	tubulin tyrosine ligase-like family, mem	310982	2.78096	1.63e-08	up-regulated
Gabarapl1	GABA(A) receptor-associated protein like	689161	2.77574	8.4e-09	up-regulated
Ppp1r12c	protein phosphatase 1, regulatory (inhib	499076	2.75363	6.7e-07	up-regulated
Gnai1	guanine nucleotide binding protein (G pr	25686	2.74892	2.83e-10	up-regulated
Mab21l2	mab-21-like 2 (C. elegans)	680102	2.7225	4.7e-09	up-regulated
Pbxip1	pre-B-cell leukemia homeobox interacting	310644	2.72037	1.18e-06	up-regulated
Xdh	xanthine dehydrogenase	497811	2.71796	7.14e-10	up-regulated
Slc6a8	solute carrier family 6 (neurotransmitte	50690	2.7106	4.67e-09	up-regulated
Rassf3	Ras association (RalGDS/AF-6) domain fam	362886	2.70409	1.95e-10	up-regulated
Wisp2	WNT1 inducible signaling pathway protein	29576	2.70003	3.1e-06	up-regulated
Mrvi1	murine retrovirus integration site 1 hom	308899	2.69467	3.47e-10	up-regulated
Tmem38b	transmembrane protein 38B	362521	2.67405	9.82e-10	up-regulated
Phyh	phytanoyl-CoA 2-hydroxylase	114209	2.65873	1.37e-13	up-regulated
Pde4dip	phosphodiesterase 4D interacting protein	64183	2.65754	1.92e-09	up-regulated
Fgfr2	fibroblast growth factor receptor 2	25022	2.65372	1.18e-07	up-regulated
Cnst	consortin, connexin sorting protein	498297	2.64955	1.89e-07	up-regulated
Dusp1	dual specificity phosphatase 1	114856	2.64792	8.94e-05	up-regulated
Rasl12	RAS-like, family 12	315762	2.64052	3.38e-10	up-regulated
Pcp4l1	Purkinje cell protein 4-like 1	685448	2.6143	1.45e-08	up-regulated
Myo1d	myosin ID	25485	2.59978	3.11e-08	up-regulated
Pnrc1	proline-rich nuclear receptor coactivato	286988	2.59779	6.23e-09	up-regulated
Kcnma1	potassium large conductance calcium-acti	83731	2.59663	2.51e-09	up-regulated
Hspb6	heat shock protein, alpha-crystallin-rel	192245	2.58829	1.12e-05	up-regulated
Aass	aminoadipate-semialdehyde synthase	296925	2.5866	2.85e-10	up-regulated
Grb14	growth factor receptor bound protein 14	58844	2.57202	8.61e-08	up-regulated
Gpx3	glutathione peroxidase 3	64317	2.56113	1.62e-07	up-regulated
Prkag2	protein kinase, AMP-activated, gamma 2 n	373545	2.56067	3.45e-10	up-regulated
Cdo1	cysteine dioxygenase, type I	81718	2.56028	0.00018025	up-regulated
Mamdc2	MAM domain containing 2	309410	2.54943	1.14e-05	up-regulated
Ppp2r5a	protein phosphatase 2, regulatory subuni	312754	2.54605	5.65e-07	up-regulated
LOC679739	NADH dehydrogenase (ubiquinone) Fe-S pro	679739	2.54374	0.00049502	up-regulated
Akap6	A kinase (PRKA) anchor protein 6	64553	2.53985	2.25e-07	up-regulated
Cd59	CD59 molecule, complement regulatory pro	25407	2.51262	4.88e-07	up-regulated
Kank1	KN motif and ankyrin repeat domains 1	309429	2.51179	3.71e-06	up-regulated
Cd97	CD97 molecule	361383	2.51071	3.11e-08	up-regulated
Selenbp1	selenium binding protein 1	140927	2.50226	3.41e-08	up-regulated
Ctgf	connective tissue growth factor	64032	2.5014	7.87e-07	up-regulated
Fnbp1	formin binding protein 1	192348	2.49768	1.55e-07	up-regulated
Smoc1	SPARC related modular calcium binding 1	314280	2.49098	0.00048024	up-regulated
Cd200	Cd200 molecule	24560	2.48796	4.71e-09	up-regulated
Rragd	Ras-related GTP binding D	297960	2.48597	1.76e-09	up-regulated
LOC100361188	ghiso	100361188	2.48541	6.6e-07	up-regulated
Gsn	gelsolin	296654	2.48342	1.07e-09	up-regulated
Efhd2	EF-hand domain family, member D2	298609	2.48003	2.28e-09	up-regulated
Tmem204	transmembrane protein 204	287129	2.46197	2.11e-07	up-regulated
Dgkg	diacylglycerol kinase, gamma	25666	2.45566	4.94e-08	up-regulated
Crebl2	cAMP responsive element binding protein-	362453	2.44929	1.36e-12	up-regulated
Tnfrsf11b	tumor necrosis factor receptor superfami	25341	2.4384	8.36e-08	up-regulated
Myeov2	myeloma overexpressed 2	681389	2.43825	0.00103074	up-regulated
LOC685322	similar to ubiquinol-cytochrome c reduct	685322	2.42626	4.36e-07	up-regulated
Gfra1	GDNF family receptor alpha 1	25454	2.42495	1.5e-05	up-regulated
Sod3	superoxide dismutase 3, extracellular	25352	2.42488	2.81e-08	up-regulated
Cst3	cystatin C	25307	2.4183	5.43e-08	up-regulated
Stk38l	serine/threonine kinase 38 like	691337	2.4178	2.47e-07	up-regulated
Rock1	Rho-associated coiled-coil containing pr	81762	2.41758	2.8e-06	up-regulated
LOC100362023	CDC42 small effector 2-like	100362023	2.41389	1.53e-11	up-regulated
Magi1	membrane associated guanylate kinase, WW	500261	2.41308	2.24e-07	up-regulated
Leprel1	leprecan-like 1	288016	2.40752	9.66e-06	up-regulated
Shroom1	shroom family member 1	287285	2.40687	3.88e-07	up-regulated
Des	desmin	64362	2.39912	8.8e-07	up-regulated
Timp4	tissue inhibitor of metalloproteinase 4	680130	2.39554	7.33e-08	up-regulated
Gyg1	glycogenin 1	81675	2.39515	3.73e-09	up-regulated
Sepx1	selenoprotein X, 1	685059	2.39268	8.11e-06	up-regulated
RGD1562402	similar to 60S ribosomal protein L27a	499133	2.38743	1.37e-06	up-regulated
Kif1c	kinesin family member 1C	113886	2.38352	4.21e-07	up-regulated
Npy1r	neuropeptide Y receptor Y1	29358	2.38107	0.00037763	up-regulated
Klhl23	kelch-like 23 (Drosophila)	311114	2.37701	2.55e-06	up-regulated
RGD1562449	similar to hypothetical protein MGC2817	366333	2.37	1.66e-07	up-regulated
Dmd	dystrophin	24907	2.36989	2.1e-05	up-regulated
LOC689499	similar to Y97E10AL.1	689499	2.36778	3.25e-07	up-regulated
Rnd3	Rho family GTPase 3	295588	2.35381	8.47e-08	up-regulated
LOC100360882	Mps one binder kinase activator-like 2	100360882	2.32976	6.98e-08	up-regulated
Ckb	creatine kinase, brain	24264	2.32878	4.26e-09	up-regulated
Echdc2	enoyl Coenzyme A hydratase domain contai	298381	2.32521	2.29e-08	up-regulated
Synpo2	synaptopodin 2	499702	2.32299	2.07e-08	up-regulated
Fam13c1	family with sequence similarity 13, memb	294565	2.32148	3.86e-12	up-regulated
Slco3a1	solute carrier organic anion transporter	140915	2.3188	1.4e-07	up-regulated
Pdlim3	PDZ and LIM domain 3	114108	2.308	2.32e-07	up-regulated
Fgf7	fibroblast growth factor 7	29348	2.30746	5.19e-06	up-regulated
Pgm5	phosphoglucomutase 5	679990	2.30564	1.26e-08	up-regulated
Scara5	scavenger receptor class A, member 5 (pu	305974	2.30514	2.48e-10	up-regulated
Cdc42se2	CDC42 small effector 2	691031	2.30488	7.86e-06	up-regulated
RGD1306526	hypothetical LOC310764	310764	2.30384	2.22e-08	up-regulated
Mup4	major urinary protein 4	362527	2.29908	1.28e-08	up-regulated
Hspb1	heat shock protein 1	24471	2.29505	0.00010502	up-regulated
LOC500046	similar to hypothetical protein FLJ21986	500046	2.28701	2.61e-08	up-regulated
Dtna	dystrobrevin alpha	307548	2.28472	8.45e-07	up-regulated
LOC691931	hypothetical protein LOC691931	691931	2.27457	4.39e-09	up-regulated
RGD1565947	similar to netrin 4	299737	2.26962	1.11e-07	up-regulated
Nxnl2	nucleoredoxin-like 2	689232	2.26891	2.89e-06	up-regulated
Lmod1	leiomodin 1 (smooth muscle)	304816	2.26603	1.28e-07	up-regulated
Cisd1	CDGSH iron sulfur domain 1	294362	2.25639	7.24e-09	up-regulated
Pfkl	phosphofructokinase, liver	25741	2.24632	1.22e-07	up-regulated
Ppp1r3c	protein phosphatase 1, regulatory (inhib	309513	2.24468	1.11e-08	up-regulated
Acadsb	acyl-Coenzyme A dehydrogenase, short/bra	25618	2.23791	5.73e-06	up-regulated
Hrh2	histamine receptor H 2	25461	2.23478	4.58e-05	up-regulated
Acss1	acyl-CoA synthetase short-chain family m	296259	2.23133	2.17e-05	up-regulated
LOC100359544	succinyl-CoA:3-ketoacid-coenzyme A trans	100359544	2.23121	7.46e-08	up-regulated
Lrrtm3	leucine rich repeat transmembrane neuron	294380	2.22821	1.97e-05	up-regulated
Map1lc3a	microtubule-associated protein 1 light c	362245	2.22538	4.07e-09	up-regulated
C7	complement component 7	117517	2.21908	1.11e-05	up-regulated
Unc45a	unc-45 homolog A (C. elegans)	308759	2.2175	9.85e-10	up-regulated
Abhd14b	abhydrolase domain containing 14b	300983	2.21208	2.11e-06	up-regulated
Slc25a12	solute carrier family 25 (mitochondrial	362145	2.20425	3.53e-08	up-regulated
Dctn6	dynactin 6	290798	2.20421	1.92e-07	up-regulated
RGD1564327	similar to integrin alpha 8	364786	2.20146	8.87e-10	up-regulated
Pgm2l1	phosphoglucomutase 2-like 1	685076	2.19739	2.19e-08	up-regulated
Xirp1	xin actin-binding repeat containing 1	316071	2.18547	7.12e-08	up-regulated
Sult5a1	sulfotransferase family 5A, member 1	292077	2.18456	8.78e-08	up-regulated
LOC100362725	cyclin-dependent kinase-like 5	100362725	2.1817	1.65e-07	up-regulated
Efhd1	EF-hand domain family, member D1	501181	2.17626	6.39e-07	up-regulated
LOC100360205	palladin	100360205	2.17439	1.09e-07	up-regulated
LOC100359865	rCG54747-like	100359865	2.16899	5.42e-05	up-regulated
Fas	Fas (TNF receptor superfamily, member 6)	246097	2.16556	2.42e-09	up-regulated
Slc2a3	solute carrier family 2 (facilitated glu	25551	2.16412	9.3e-09	up-regulated
Csrp2	cysteine and glycine-rich protein 2	29317	2.16375	2.1e-08	up-regulated
Lrrfip1	leucine rich repeat (in FLII) interactin	367314	2.15795	1.17e-07	up-regulated
Adcy5	adenylate cyclase 5	64532	2.1556	5.19e-09	up-regulated
Inpp5a	inositol polyphosphate-5-phosphatase A	365382	2.14737	8.04e-08	up-regulated
Sod1	superoxide dismutase 1, soluble	24786	2.14223	4.97e-05	up-regulated
Snapc2	small nuclear RNA activating complex, po	304204	2.13802	1.71e-06	up-regulated
Epb4.1l4b	erythrocyte protein band 4.1-like 4b	366376	2.13213	2.65e-06	up-regulated
Ccdc107	coiled-coil domain containing 107	313496	2.13073	0.00026417	up-regulated
Slc22a3	solute carrier family 22 (extraneuronal	29504	2.13068	1.71e-06	up-regulated
LOC100302372	hypothetical protein LOC100302372	100302372	2.12494	0.0029385	up-regulated
Plekhh2	pleckstrin homology domain containing, f	313866	2.12301	3.26e-08	up-regulated
Ehd3	EH-domain containing 3	192249	2.1228	0.00188677	up-regulated
Wfs1	Wolfram syndrome 1 homolog (human)	83725	2.12218	4.32e-05	up-regulated
Dbt	dihydrolipoamide branched chain transacy	29611	2.12011	6.63e-10	up-regulated
Bves	blood vessel epicardial substance	365603	2.11988	8.28e-06	up-regulated
Klf9	Kruppel-like factor 9	117560	2.11739	6.23e-09	up-regulated
Gas2l2	growth arrest-specific 2 like 2	287570	2.11524	2.51e-06	up-regulated
Idh3B	isocitrate dehydrogenase 3 (NAD+) beta	94173	2.11053	5.04e-06	up-regulated
Aldoc	aldolase C, fructose-bisphosphate	24191	2.11002	4.59e-07	up-regulated
Atp1b1	ATPase, Na+/K+ transporting, beta 1 poly	25650	2.09886	7.47e-05	up-regulated
Itpr1	inositol 1,4,5-triphosphate receptor, ty	25262	2.09779	3.72e-07	up-regulated
G6pd	glucose-6-phosphate dehydrogenase	24377	2.09737	1.17e-05	up-regulated
Mdh1	malate dehydrogenase 1, NAD (soluble)	24551	2.09357	5.9e-07	up-regulated
Tlr3	toll-like receptor 3	364594	2.09327	2.69e-06	up-regulated
Fam164a	family with sequence similarity 164, mem	310244	2.0882	2.84e-09	up-regulated
Greb1l	growth regulation by estrogen in breast	498819	2.08779	6.07e-07	up-regulated
Pygm	phosphorylase, glycogen, muscle	24701	2.08437	0.0003469	up-regulated
Tes	testis derived transcript	500040	2.0816	1.52e-05	up-regulated
Cuedc1	CUE domain containing 1	303419	2.08021	9.06e-09	up-regulated
LOC100360585	cyclin-dependent kinase 8	100360585	2.07934	7.52e-07	up-regulated
Sfrp1	secreted frizzled-related protein 1	84402	2.07688	3.6e-07	up-regulated
Mustn1	musculoskeletal, embryonic nuclear prote	290553	2.07145	1.94e-08	up-regulated
Pdzrn3	PDZ domain containing RING finger 3	312607	2.06838	1.98e-10	up-regulated
Mrpl54	mitochondrial ribosomal protein L54	299628	2.06791	3.64e-06	up-regulated
Srf	serum response factor (c-fos serum respo	501099	2.06375	3.36e-06	up-regulated
RT1-Da	RT1 class II, locus Da	294269	2.06248	6.29e-05	up-regulated
Acadm	acyl-Coenzyme A dehydrogenase, C-4 to C-	24158	2.06186	1.07e-06	up-regulated
Aldh6a1	aldehyde dehydrogenase 6 family, member	81708	2.05883	1.84e-07	up-regulated
Ar	androgen receptor	24208	2.05778	3.64e-06	up-regulated
LOC685940	similar to sterile alpha motif domain co	685940	2.05001	9.19e-10	up-regulated
Ugp2	UDP-glucose pyrophosphorylase 2	289827	2.04824	7.21e-07	up-regulated
Sobpl	sine oculis-binding protein homolog-like	309860	2.04554	1.12e-06	up-regulated
Calm2	calmodulin 2	50663	2.04154	4.96e-06	up-regulated
Cds2	CDP-diacylglycerol synthase (phosphatida	114101	2.03966	4.36e-09	up-regulated
Abhd6	abhydrolase domain containing 6	305795	2.03787	1.03e-06	up-regulated
Ndufs1	NADH dehydrogenase (ubiquinone) Fe-S pro	301458	2.0367	3.15e-08	up-regulated
S100a1	S100 calcium binding protein A1	295214	2.03359	8.67e-07	up-regulated
Cd302	CD302 molecule	295629	2.02999	3.62e-07	up-regulated
Uqcrfs1	ubiquinol-cytochrome c reductase, Rieske	291103	2.02902	2.64e-07	up-regulated
Gmpr	guanosine monophosphate reductase	117533	2.0254	1.55e-08	up-regulated
Ncald	neurocalcin delta	553106	2.0232	5.99e-09	up-regulated
Pla2g2a	phospholipase A2, group IIA (platelets,	29692	2.02315	0.00013502	up-regulated
LOC685577	similar to major urinary protein 5	685577	2.02258	2.58e-08	up-regulated
Ghitm	growth hormone inducible transmembrane p	290596	2.01861	2.69e-06	up-regulated
RGD1564058	similar to cDNA sequence BC056474	288925	2.01721	2.5e-05	up-regulated
Otud1	OTU domain containing 1	498803	2.0159	3.36e-07	up-regulated
Speg	SPEG complex locus	363256	2.01288	9.7e-07	up-regulated
Cct7	chaperonin containing Tcp1, subunit 7 (e	297406	2.01098	8.65e-07	up-regulated
Ndufb10	NADH dehydrogenase (ubiquinone) 1 beta s	681418	2.00906	3.24e-06	up-regulated
Nr1d1	nuclear receptor subfamily 1, group D, m	252917	2.00898	7.57e-05	up-regulated
LOC689092	similar to 60S ribosomal protein L9	689092	2.00752	0.00333233	up-regulated
Ndufb7	NADH dehydrogenase (ubiquinone) 1 beta s	361385	2.00534	2.24e-06	up-regulated
Plcb4	phospholipase C, beta 4	25031	2.0053	1.15e-06	up-regulated
LOC100361376	rCG31687-like	100361376	2.00287	3.88e-09	up-regulated
Crtc3	CREB regulated transcription coactivator	365297	1.98613	2.18e-05	up-regulated
Sdha	succinate dehydrogenase complex, subunit	157074	1.98307	4.98e-08	up-regulated
Zfp36	zinc finger protein 36	79426	1.98199	0.0001677	up-regulated
Mfn2	mitofusin 2	64476	1.98117	2.33e-08	up-regulated
Omd	osteomodulin	83717	1.9805	1.96e-08	up-regulated
Jph2	junctophilin 2	296345	1.97608	6.07e-06	up-regulated
Arntl	aryl hydrocarbon receptor nuclear transl	29657	1.97596	3.65e-07	up-regulated
Rnf207	ring finger protein 207	691246	1.97479	2.42e-09	up-regulated
Tp53inp1	tumor protein p53 inducible nuclear prot	297822	1.9729	1.02e-07	up-regulated
Vamp2	vesicle-associated membrane protein 2	24803	1.97132	3.01e-08	up-regulated
Sepp1	selenoprotein P, plasma, 1	29360	1.9701	2.98e-08	up-regulated
Bcl6	B-cell CLL/lymphoma 6	303836	1.97006	2.2e-06	up-regulated
Nr3c2	nuclear receptor subfamily 3, group C, m	25672	1.96934	4.39e-07	up-regulated
Nab1	Ngfi-A binding protein 1	64824	1.96871	2.17e-07	up-regulated
Chchd10	coiled-coil-helix-coiled-coil-helix doma	361824	1.96821	1.75e-07	up-regulated
RGD1303003	homolog of zebrafish ES1	294326	1.96666	7.68e-08	up-regulated
Akirin1	akirin 1	595134	1.95971	2.28e-10	up-regulated
Kctd15	potassium channel tetramerisation domain	499129	1.95881	3.38e-07	up-regulated
LOC306766	hypothetical LOC306766	306766	1.95034	5.58e-08	up-regulated
Pkp4	plakophilin 4	295625	1.95004	6.58e-10	up-regulated
Cryab	crystallin, alpha B	25420	1.94939	8.97e-05	up-regulated
Sdhd	succinate dehydrogenase complex, subunit	363061	1.94839	1.74e-06	up-regulated
Fbxo8	F-box protein 8	306436	1.94691	1.22e-08	up-regulated
Atp6v1g1	ATPase, H transporting, lysosomal V1 sub	298103	1.94449	4.28e-06	up-regulated
Rab21	RAB21, member RAS oncogene family	299799	1.94374	2.56e-08	up-regulated
Enpp4	ectonucleotide pyrophosphatase/phosphodi	301261	1.93912	4.97e-08	up-regulated
Fez2	fasciculation and elongation protein zet	94269	1.93783	4.74e-06	up-regulated
Ivd	isovaleryl coenzyme A dehydrogenase	24513	1.93777	2.65e-09	up-regulated
Id2	inhibitor of DNA binding 2	25587	1.93735	8.96e-05	up-regulated
Iscu	iron-sulfur cluster scaffold homolog (E.	288740	1.93392	1.4e-06	up-regulated
Popdc2	popeye domain containing 2	360718	1.93389	4.18e-08	up-regulated
Cox4i1	cytochrome c oxidase subunit IV isoform	29445	1.93087	8.12e-05	up-regulated
LOC100361383	extracellular matrix protein 2-like	100361383	1.93039	1.33e-05	up-regulated
Bcl2	B-cell CLL/lymphoma 2	24224	1.92824	0.00133671	up-regulated
Cmah	cytidine monophosphate-N-acetylneuramini	361245	1.92749	2.96e-08	up-regulated
Pcsk1n	proprotein convertase subtilisin/kexin t	246333	1.92553	1.19e-07	up-regulated
Cilp	cartilage intermediate layer protein, nu	315761	1.92545	1.83e-07	up-regulated
Timm8b	translocase of inner mitochondrial membr	64372	1.92483	1.59e-05	up-regulated
LOC361985	similar to NICE-3	361985	1.92187	4.34e-08	up-regulated
Ndufs2	NADH dehydrogenase (ubiquinone) Fe-S pro	289218	1.92155	1.29e-05	up-regulated
Epb4.1l1	erythrocyte protein band 4.1-like 1	59317	1.92017	3.16e-10	up-regulated
Hspb7	heat shock protein family, member 7 (car	50565	1.92008	4.16e-05	up-regulated
Ndufb8	NADH dehydrogenase (ubiquinone) 1 beta s	293991	1.91972	3.38e-06	up-regulated
Nkd1	naked cuticle homolog 1 (Drosophila)	364952	1.91924	6.36e-06	up-regulated
Cbx7	chromobox homolog 7	362962	1.91006	6.78e-09	up-regulated
Tp53inp2	tumor protein p53 inducible nuclear prot	362246	1.90811	6.66e-06	up-regulated
Brp44l	brain protein 44-like	171087	1.90696	1.9e-06	up-regulated
St6galnac2	ST6 (alpha-N-acetyl-neuraminyl-2,3-beta-	303692	1.9016	8.95e-07	up-regulated
Tpd52	tumor protein D52	294900	1.89759	3.48e-07	up-regulated
Nek7	NIMA (never in mitosis gene a)-related k	360850	1.89548	2.64e-06	up-regulated
LOC100363310	hypothetical protein LOC100363310	100363310	1.89519	8.71e-09	up-regulated
Tmem219	transmembrane protein 219	308986	1.89507	7.31e-07	up-regulated
mrpl11	mitochondrial ribosomal protein L11	293666	1.89152	3.43e-07	up-regulated
Hspa9	heat shock protein 9	291671	1.89041	5.97e-05	up-regulated
Slc1a7	solute carrier family 1 (glutamate trans	366432	1.88945	6.07e-07	up-regulated
Dgkb	diacylglycerol kinase, beta	54248	1.88813	5.96e-06	up-regulated
Nek9	NIMA (never in mitosis gene a)- related	299204	1.88408	4.9e-07	up-regulated
Large	like-glycosyltransferase	361368	1.88332	7.17e-06	up-regulated
Nqo1	NAD(P)H dehydrogenase, quinone 1	24314	1.87748	2.25e-08	up-regulated
RGD1306959	similar to C11orf17 protein	361624	1.87511	9.18e-06	up-regulated
Pkig	protein kinase inhibitor, gamma	266709	1.87436	1.56e-05	up-regulated
Cobll1	Cobl-like 1	311088	1.87364	8.3e-06	up-regulated
Gprc5c	G protein-coupled receptor, family C, gr	287805	1.87232	1.17e-07	up-regulated
Samd4a	sterile alpha motif domain containing 4A	305826	1.86652	6.83e-06	up-regulated
Rexo2	REX2, RNA exonuclease 2 homolog (S. cere	300689	1.86639	1.03e-05	up-regulated
RT1-Ba	RT1 class II, locus Ba	309621	1.85959	1.47e-05	up-regulated
Susd5	sushi domain containing 5	301039	1.85929	5.41e-06	up-regulated
LOC100362857	rCG61001-like	100362857	1.85763	0.00010495	up-regulated
Mpp7	membrane protein, palmitoylated 7 (MAGUK	307035	1.85411	9.55e-06	up-regulated
Cacnb2	calcium channel, voltage-dependent, beta	116600	1.85194	1.52e-07	up-regulated
Aadacl1	arylacetamide deacetylase-like 1	294930	1.85025	2.01e-09	up-regulated
Aox3	aldehyde oxidase 3	493909	1.84921	1.47e-07	up-regulated
RGD1560187	similar to Hypothetical UPF0327 protein	362641	1.84766	3.22e-07	up-regulated
Dock5	dedicator of cytokinesis 5	305987	1.84491	1.05e-10	up-regulated
Ak1	adenylate kinase 1	24183	1.84167	2.51e-06	up-regulated
Ube2b	ubiquitin-conjugating enzyme E2B (RAD6 h	81816	1.84053	6.11e-10	up-regulated
Nfu1	NFU1 iron-sulfur cluster scaffold homolo	297416	1.83987	1.26e-05	up-regulated
Chpt1	choline phosphotransferase 1	362866	1.83915	3.16e-10	up-regulated
Chmp4c	chromatin modifying protein 4C	361916	1.83825	2.51e-06	up-regulated
Fos	FBJ osteosarcoma oncogene	314322	1.83746	0.00411561	up-regulated
Fbxw5	F-box and WD repeat domain containing 5	362081	1.83719	3.29e-07	up-regulated
Slc16a7	solute carrier family 16, member 7 (mono	29735	1.83561	1.86e-05	up-regulated
Eno1-ps1	enolase 1, (alpha), pseudogene 1	688509	1.83524	6.09e-05	up-regulated
Flvcr2	feline leukemia virus subgroup C cellula	314323	1.83272	0.00011408	up-regulated
Selt	selenoprotein T	365802	1.83176	4.52e-06	up-regulated
Lrrc10b	leucine rich repeat containing 10B	309208	1.82781	4.89e-07	up-regulated
Slc16a3	solute carrier family 16, member 3 (mono	80878	1.82777	7.26e-08	up-regulated
Myom1	myomesin 1	316740	1.82481	3.8e-05	up-regulated
Tuba4a	tubulin, alpha 4A	316531	1.82322	3.51e-06	up-regulated
Sdhaf2	succinate dehydrogenase complex assembly	361726	1.82257	6.24e-08	up-regulated
Oaz1	ornithine decarboxylase antizyme 1	25502	1.82094	7.82e-06	up-regulated
Anapc13	anaphase promoting complex subunit 13	685029	1.82012	7.67e-08	up-regulated
Acsl1	acyl-CoA synthetase long-chain family me	25288	1.81738	3.52e-05	up-regulated
Mapre3	microtubule-associated protein, RP/EB fa	298848	1.81713	3.52e-07	up-regulated
LOC100360074	hypothetical protein LOC100360074	100360074	1.81416	8.32e-07	up-regulated
LOC100359558	hypothetical protein LOC100359558	100359558	1.8137	1.07e-08	up-regulated
Banf1	barrier to autointegration factor 1	114087	1.81043	0.00035601	up-regulated
Tenc1	tensin like C1 domain containing phospha	315326	1.8103	1.14e-06	up-regulated
Hip1	huntingtin interacting protein 1	192154	1.80756	6.6e-07	up-regulated
Cp	ceruloplasmin	24268	1.80741	4.35e-05	up-regulated
Adra2c	adrenergic, alpha-2C-, receptor	24175	1.80561	0.00031841	up-regulated
Rbpms2	RNA binding protein with multiple splici	503214	1.80523	9.48e-06	up-regulated
Pi16	peptidase inhibitor 16	294312	1.80504	0.00118541	up-regulated
Ids	iduronate 2-sulfatase	363513	1.80434	1.2e-07	up-regulated
Nexn	nexilin (F actin binding protein)	246172	1.80186	3.35e-05	up-regulated
Maf1	MAF1 homolog (S. cerevisiae)	315093	1.80062	3.71e-07	up-regulated
LOC100360017	mitochondrial ribosomal protein S6-like	100360017	1.80033	1.57e-07	up-regulated
Fam117b	family with sequence similarity 117, mem	363236	1.79986	1.18e-10	up-regulated
Atp6ap2	ATPase, H+ transporting, lysosomal acces	302526	1.79972	3.69e-07	up-regulated
Samd9l	sterile alpha motif domain containing 9-	500015	1.79957	6.07e-05	up-regulated
Fam96b	family with sequence similarity 96, memb	680987	1.79824	7.41e-08	up-regulated
Junb	jun B proto-oncogene	24517	1.79765	5.07e-05	up-regulated
Cyb5a	cytochrome b5 type A (microsomal)	64001	1.79626	4.33e-05	up-regulated
Mfhas1	malignant fibrous histiocytoma amplified	306508	1.79523	4.09e-07	up-regulated
LOC304131	similar to C21ORF7	304131	1.79346	1.42e-07	up-regulated
Itga1	integrin, alpha 1	25118	1.79109	4.3e-05	up-regulated
RGD1311310	similar to hypothetical protein supporte	315166	1.78989	1.84e-06	up-regulated
Btg2	BTG family, member 2	29619	1.78954	0.00876555	up-regulated
Ndufa1	NADH dehydrogenase (ubiquinone) 1 alpha	363441	1.78941	7e-08	up-regulated
S100a4	S100 calcium-binding protein A4	24615	1.78732	6.51e-05	up-regulated
Cd4	Cd4 molecule	24932	1.78486	4.3e-06	up-regulated
Ppp1r2	protein phosphatase 1, regulatory (inhib	192361	1.78411	2.01e-06	up-regulated
Efemp1	EGF-containing fibulin-like extracellula	305604	1.78215	0.0003461	up-regulated
Rbm38	RNA binding motif protein 38	366262	1.78194	6.21e-05	up-regulated
Pkia	protein kinase (cAMP-dependent, catalyti	114906	1.78149	2.08e-05	up-regulated
Slc48a1	solute carrier family 48 (heme transport	300191	1.78003	1.26e-06	up-regulated
Hipk3	homeodomain interacting protein kinase 3	83617	1.77938	7.65e-09	up-regulated
Sdhc	succinate dehydrogenase complex, subunit	289217	1.77938	1.31e-07	up-regulated
RGD1563891	similar to core 2 beta-1,6-N-acetylgluco	310011	1.77874	3.25e-09	up-regulated
Mrpl53	mitochondrial ribosomal protein L53	362388	1.77624	3.11e-06	up-regulated
LOC100359512	vesicle transport through interaction wi	100359512	1.77579	3.62e-07	up-regulated
Atp1b2	ATPase, Na+/K+ transporting, beta 2 poly	24214	1.77236	9.44e-05	up-regulated
Pgk1	phosphoglycerate kinase 1	24644	1.77111	7.07e-05	up-regulated
Txn2	thioredoxin 2	79462	1.77009	1.92e-06	up-regulated
Tax1bp1	Tax1 (human T-cell leukemia virus type I	246244	1.76993	1.66e-07	up-regulated
Nr1h2	nuclear receptor subfamily 1, group H, m	58851	1.76916	3.01e-08	up-regulated
LOC689593	similar to DnaJ (Hsp40) homolog, subfami	689593	1.76802	2.17e-06	up-regulated
LOC500726	similar to KARP-1 binding protein 1	500726	1.76757	3.34e-07	up-regulated
Nov	nephroblastoma overexpressed gene	81526	1.76698	3.26e-06	up-regulated
Bicd2	bicaudal D homolog 2 (Drosophila)	306809	1.76644	1.14e-09	up-regulated
Bcl7b	B-cell CLL/lymphoma 7B	368001	1.7636	7.41e-09	up-regulated
Atp2c1	ATPase, Ca++ transporting, type 2C, memb	170699	1.76344	1.63e-05	up-regulated
Rcan1	regulator of calcineurin 1	266766	1.76332	2.32e-08	up-regulated
RGD1306556	similar to hypothetical protein A530094D	288744	1.76298	3.3e-06	up-regulated
Aqp1	aquaporin 1	25240	1.76214	0.00213479	up-regulated
Gls2	glutaminase 2 (liver, mitochondrial)	192268	1.76125	3.07e-09	up-regulated
Golim4	golgi integral membrane protein 4	310526	1.761	4.93e-05	up-regulated
RGD1310862	similar to adult retina protein	303016	1.76028	3.42e-07	up-regulated
Abcg4	ATP-binding cassette, sub-family G (WHIT	300664	1.75997	1.33e-05	up-regulated
Arhgef5	Rho guanine nucleotide exchange factor (	140898	1.75974	7.02e-08	up-regulated
Smad9	SMAD family member 9	85435	1.75952	3.17e-08	up-regulated
Ddx3x	DEAD (Asp-Glu-Ala-Asp) box polypeptide 3	317335	1.75797	0.00019387	up-regulated
Bola3	bolA homolog 3 (E. coli)	297388	1.75739	3.22e-05	up-regulated
Yipf4	Yip1 domain family, member 4	362699	1.75705	1.03e-07	up-regulated
Diaph2	diaphanous homolog 2 (Drosophila)	317189	1.75614	3.18e-08	up-regulated
Harbi1l	harbinger transposase derived 1-like	362164	1.75595	3.78e-06	up-regulated
Kcna2	potassium voltage-gated channel, shaker-	25468	1.75437	3.63e-10	up-regulated
Phtf2	putative homeodomain transcription facto	296762	1.75283	2.56e-09	up-regulated
Tns1	tensin 1	301509	1.75177	4.02e-09	up-regulated
Ssu72	SSU72 RNA polymerase II CTD phosphatase	298681	1.75147	2.53e-08	up-regulated
Ndufa6	NADH dehydrogenase (ubiquinone) 1 alpha	315167	1.75125	2.02e-06	up-regulated
Np	nucleoside phosphorylase	290029	1.74929	5.8e-08	up-regulated
Rpesp	RPE-spondin	297757	1.74828	2.77e-07	up-regulated
Mmd	monocyte to macrophage differentiation-a	303439	1.74785	3.16e-05	up-regulated
Prkaa2	protein kinase, AMP-activated, alpha 2 c	78975	1.74574	1.01e-06	up-regulated
Stk40	serine/threonine kinase 40	360230	1.74518	8.2e-06	up-regulated
Smtn	smoothelin	289734	1.74189	3.24e-06	up-regulated
Tmem50b	transmembrane protein 50B	360698	1.74096	2.59e-05	up-regulated
Cybb	cytochrome b-245, beta polypeptide	66021	1.7409	3.23e-07	up-regulated
Itpk1	inositol 1,3,4-triphosphate 5/6 kinase	500709	1.73983	5.83e-05	up-regulated
Hibadh	3-hydroxyisobutyrate dehydrogenase	63938	1.7393	6.49e-08	up-regulated
LOC100360985	solute carrier family 25, member 12	100360985	1.73884	3.42e-05	up-regulated
Agtpbp1	ATP/GTP binding protein 1	290986	1.73853	2.05e-09	up-regulated
Fcgr2a	Fc fragment of IgG, low affinity IIa, re	116591	1.73578	1.26e-08	up-regulated
Wnk2	WNK lysine deficient protein kinase 2	306811	1.73285	1.2e-06	up-regulated
Sdc4	syndecan 4	24771	1.73247	0.00021432	up-regulated
LOC689800	similar to osteoclast inhibitory lectin	689800	1.7297	8.96e-09	up-regulated
Sik1	salt-inducible kinase 1	59329	1.72935	0.00586338	up-regulated
Idh3a	isocitrate dehydrogenase 3 (NAD+) alpha	114096	1.7264	9.6e-07	up-regulated
Prg4	proteoglycan 4, (megakaryocyte stimulati	289104	1.72519	0.00025499	up-regulated
RGD1310444	LOC363015	363015	1.72412	1.82e-05	up-regulated
F3	coagulation factor III (thromboplastin,	25584	1.72317	0.00010343	up-regulated
Spop	speckle-type POZ protein	287643	1.72206	2.38e-06	up-regulated
Syt1	synaptotagmin I	25716	1.72174	2.35e-10	up-regulated
Crbn	cereblon	297498	1.721	2.14e-07	up-regulated
Ada	adenosine deaminase	24165	1.71969	2.05e-08	up-regulated
Mrp63	mitochondrial ribosomal protein 63	691814	1.71966	8.91e-05	up-regulated
Sox6	SRY (sex determining region Y)-box 6	293165	1.71802	7.01e-07	up-regulated
Pnpla2	patatin-like phospholipase domain contai	361676	1.71706	7.65e-10	up-regulated
Tppp	tubulin polymerization promoting protein	361466	1.71665	0.0100363	up-regulated
Ypel5	yippee-like 5 (Drosophila)	298792	1.71578	5.18e-08	up-regulated
Cacna2d1	calcium channel, voltage-dependent, alph	25399	1.7154	7.01e-06	up-regulated
Acadvl	acyl-Coenzyme A dehydrogenase, very long	25363	1.71535	4.02e-07	up-regulated
Twsg1	twisted gastrulation homolog 1 (Drosophi	363294	1.71445	7.24e-07	up-regulated
Plcb1	phospholipase C, beta 1 (phosphoinositid	24654	1.71319	5.06e-10	up-regulated
Cnbp	CCHC-type zinc finger, nucleic acid bind	64530	1.71159	5.85e-05	up-regulated
LOC100360334	formin homology 2 domain containing 3-li	100360334	1.71041	7.96e-08	up-regulated
Cpeb4	cytoplasmic polyadenylation element bind	303010	1.71021	2.59e-06	up-regulated
Necab1	N-terminal EF-hand calcium binding prote	64169	1.70913	5.41e-11	up-regulated
Lmcd1	LIM and cysteine-rich domains 1	494021	1.70572	0.00076321	up-regulated
Kcnj12	potassium inwardly-rectifying channel, s	117052	1.70537	4.65e-09	up-regulated
Zdhhc1	zinc finger, DHHC-type containing 1	291967	1.70438	2.61e-06	up-regulated
Ndufa7	NADH dehydrogenase (ubiquinone) 1 alpha	299643	1.70423	1.73e-06	up-regulated
Lcp1	lymphocyte cytosolic protein 1	306071	1.70405	1.47e-06	up-regulated
Rasl10b	RAS-like, family 10, member B	303382	1.70404	0.00078473	up-regulated
Fgf2	fibroblast growth factor 2	54250	1.70332	3.49e-10	up-regulated
P2ry2	purinergic receptor P2Y, G-protein coupl	29597	1.70208	3.26e-06	up-regulated
LOC366300	hypothetical LOC366300	366300	1.7016	3.51e-05	up-regulated
Rnf19b	ring finger protein 19B	313806	1.70096	6.36e-06	up-regulated
Supt4h1	suppressor of Ty 4 homolog 1 (S. cerevis	287608	1.70062	4.33e-05	up-regulated
LOC100359616	ribosomal protein L36-like	100359616	1.70054	0.00046021	up-regulated
Raver2	ribonucleoprotein, PTB-binding 2	362551	1.7	0.00038247	up-regulated
Fhl5	four and a half LIM domains 5	297954	1.69782	3.35e-07	up-regulated
Ak3l1	adenylate kinase 3-like 1	29223	1.69728	8.04e-07	up-regulated
Uqcr	ubiquinol-cytochrome c reductase, 6.4kDa	690848	1.69693	6.99e-07	up-regulated
Nudt18	nudix (nucleoside diphosphate linked moi	361068	1.6962	1.2e-05	up-regulated
Mkln1	muskelin 1, intracellular mediator conta	83536	1.69599	1.38e-05	up-regulated
Polr2c	polymerase (RNA) II (DNA directed) polyp	361365	1.6949	1.1e-05	up-regulated
RGD1310351	similar to RIKEN cDNA 4732418C07	298425	1.69448	8.79e-07	up-regulated
Sorbs2	sorbin and SH3 domain containing 2	114901	1.6942	4.85e-08	up-regulated
Atp5f1	ATP synthase, H+ transporting, mitochond	171375	1.69408	2.56e-06	up-regulated
Pkm2	pyruvate kinase, muscle	25630	1.69397	9.93e-07	up-regulated
Setd7	SET domain containing (lysine methyltran	689954	1.69383	8.36e-07	up-regulated
Glipr1	GLI pathogenesis-related 1	299783	1.69267	2.3e-06	up-regulated
Trove2	TROVE domain family, member 2	304833	1.69151	2.1e-06	up-regulated
Tsc22d3	TSC22 domain family, member 3	83514	1.69073	9.87e-08	up-regulated
Map1a	microtubule-associated protein 1A	25152	1.69039	8.87e-07	up-regulated
Pacsin2	protein kinase C and casein kinase subst	124461	1.68982	6.68e-07	up-regulated
RGD621352	similar to RIKEN cDNA 1500031L02	192229	1.68725	3.58e-09	up-regulated
Tbl1x	transducin (beta)-like 1 X-linked	302711	1.68716	4.15e-07	up-regulated
Atp6v0e1	ATPase, H+ transporting, lysosomal 9kDa,	94170	1.68705	1.31e-06	up-regulated
Vwa1	von Willebrand factor A domain containin	298683	1.68592	8.43e-08	up-regulated
Chmp5	chromatin modifying protein 5	297995	1.68479	0.00051428	up-regulated
Dda1	DET1 and DDB1 associated 1	688813	1.6842	1.25e-07	up-regulated
Ndufb9	NADH dehydrogenase (ubiquinone) 1 beta s	299954	1.6838	1.52e-05	up-regulated
Uqcrq	ubiquinol-cytochrome c reductase, comple	497902	1.68338	7.29e-05	up-regulated
Cttnbp2	cortactin binding protein 2	282587	1.68207	2.47e-05	up-regulated
Csf1r	colony stimulating factor 1 receptor	307403	1.68206	1.01e-05	up-regulated
Sync	syncoilin	362606	1.67977	6.69e-06	up-regulated
Slc4a7	solute carrier family 4, sodium bicarbon	117955	1.67972	6.27e-06	up-regulated
Ppm1b	protein phosphatase 1B, magnesium depend	24667	1.67743	6.54e-07	up-regulated
Grip2	glutamate receptor interacting protein 2	171571	1.67698	0.00076705	up-regulated
Ubc	ubiquitin C	50522	1.67695	7.23e-05	up-regulated
LOC100360552	rCG22430-like	100360552	1.67415	0.00015231	up-regulated
Vps24	vacuolar protein sorting 24 homolog (S.	282834	1.67297	8.05e-06	up-regulated
Tgfb3	transforming growth factor, beta 3	25717	1.67284	3.07e-05	up-regulated
Net1	neuroepithelial cell transforming 1	307098	1.67233	0.00528489	up-regulated
Enah	enabled homolog (Drosophila)	360891	1.67226	7.62e-07	up-regulated
Zbtb4	zinc finger and BTB domain containing 4	287441	1.67194	1.03e-06	up-regulated
Ttc27	tetratricopeptide repeat domain 27	298782	1.67136	6.18e-07	up-regulated
Nkd2	naked cuticle homolog 2 (Drosophila)	308068	1.67068	0.00010622	up-regulated
Ctps	CTP synthase	313560	1.66928	9.63e-05	up-regulated
Ybx1	Y box binding protein 1	500538	1.66668	0.00087324	up-regulated
Bmp5	bone morphogenetic protein 5	315824	1.66616	1.73e-06	up-regulated
Spopl	speckle-type POZ protein-like	296532	1.66573	4.03e-08	up-regulated
Slc6a6	solute carrier family 6 (neurotransmitte	29464	1.66572	0.00030827	up-regulated
Dbndd2	dysbindin (dystrobrevin binding protein	499941	1.66561	5.51e-07	up-regulated
LOC100360828	cAMP-regulated phosphoprotein 19-like	100360828	1.66532	0.00237991	up-regulated
Ube2q2	ubiquitin-conjugating enzyme E2Q family	363065	1.66457	4.48e-08	up-regulated
Eif4e	eukaryotic translation initiation factor	117045	1.66403	0.00218568	up-regulated
Pde4d	phosphodiesterase 4D, cAMP-specific (pho	24627	1.66397	1.34e-06	up-regulated
Dact3	dapper, antagonist of beta-catenin, homo	499088	1.66329	6.66e-06	up-regulated
Cyc1	cytochrome c-1	300047	1.66248	9.75e-05	up-regulated
Pigy	phosphatidylinositol glycan anchor biosy	502782	1.66103	4.75e-07	up-regulated
Igfbp2	insulin-like growth factor binding prote	25662	1.66085	1.41e-05	up-regulated
LOC367289	similar to CG4699-PA, isoform A	367289	1.65745	6.71e-06	up-regulated
Stim1	stromal interaction molecule 1	361618	1.65729	1.3e-08	up-regulated
Hsph1	heat shock 105kDa/110kDa protein 1	288444	1.65567	8.25e-08	up-regulated
Cox7a2l2	cytochrome c oxidase subunit VIIa polype	688386	1.65527	0.00032503	up-regulated
Igfbp4	insulin-like growth factor binding prote	360622	1.65404	1.07e-06	up-regulated
Polr2j	polymerase (RNA) II (DNA directed) polyp	288588	1.65389	6.53e-06	up-regulated
Mical2	microtubule associated monoxygenase, cal	365352	1.65379	7.51e-05	up-regulated
Fyco1	FYVE and coiled-coil domain containing 1	301085	1.65336	4.5e-07	up-regulated
Dmpk	dystrophia myotonica-protein kinase	308405	1.65335	0.00011305	up-regulated
Sgca	sarcoglycan, alpha (dystrophin-associate	303468	1.65262	4e-06	up-regulated
Olr1448	olfactory receptor 1448	287336	1.65256	5.48e-08	up-regulated
Ncdn	neurochondrin	89791	1.6525	7.68e-05	up-regulated
Amigo2	adhesion molecule with Ig like domain 2	300186	1.65137	9.5e-06	up-regulated
Ldha	lactate dehydrogenase A	24533	1.65131	4.19e-06	up-regulated
Wdr13	WD repeat domain 13	317370	1.64803	3.84e-05	up-regulated
Eif1	eukaryotic translation initiation factor	287703	1.6467	5.22e-05	up-regulated
Ndufs4	NADH dehydrogenase (ubiquinone) Fe-S pro	499529	1.64624	3.23e-06	up-regulated
LOC100360846	proteasome subunit beta type 6-like	100360846	1.64623	0.00024912	up-regulated
Tmem38a	transmembrane protein 38a	306327	1.64618	0.00115123	up-regulated
Tspan2	tetraspanin 2	64521	1.64472	0.0001187	up-regulated
Slc4a3	solute carrier family 4 (anion exchanger	24781	1.64331	8.6e-07	up-regulated
RGD1565192	similar to 1810013D10Rik protein	501923	1.64331	1.85e-05	up-regulated
Ppargc1b	peroxisome proliferator-activated recept	291567	1.64323	8.38e-05	up-regulated
Itgb5	integrin, beta 5	257645	1.64316	4.06e-07	up-regulated
Dynll2	dynein light chain LC8-type 2	140734	1.64308	5.1e-06	up-regulated
Dcaf11	DDB1 and CUL4 associated factor 11	305895	1.64059	1.39e-06	up-regulated
C1galt1	core 1 synthase, glycoprotein-N-acetylga	65044	1.63974	2.05e-05	up-regulated
Anxa11	annexin A11	290527	1.63953	2.93e-07	up-regulated
Pde5a	phosphodiesterase 5A, cGMP-specific	171115	1.63764	1.61e-07	up-regulated
Mrpl34	mitochondrial ribosomal protein L34	290632	1.63632	6.05e-08	up-regulated
Gipc3	GIPC PDZ domain containing family, membe	500789	1.63617	1.41e-07	up-regulated
LOC683626	similar to limb-bud and heart	683626	1.6352	9.9e-05	up-regulated
Plekha3	pleckstrin homology domain-containing, f	295674	1.63458	2.25e-08	up-regulated
Immp1l	IMP1 inner mitochondrial membrane peptid	691145	1.6342	3.46e-05	up-regulated
Gdf10	growth differentiation factor 10	79216	1.63231	4.35e-05	up-regulated
RGD1562218	similar to RIKEN cDNA 0610039J04	292100	1.63075	0.00012077	up-regulated
Msra	methionine sulfoxide reductase A	29447	1.63067	2.18e-08	up-regulated
Abhd2	abhydrolase domain containing 2	293050	1.63025	4.87e-06	up-regulated
Cetn2	centrin 2	84593	1.62989	1.2e-05	up-regulated
Flnc	filamin C, gamma	362332	1.62984	0.00131604	up-regulated
RGD1311307	similar to 1300014I06Rik protein	361238	1.62954	9.94e-09	up-regulated
Rps11	ribosomal protein S11	81774	1.62773	0.00093837	up-regulated
Camk2g	calcium/calmodulin-dependent protein kin	171140	1.62581	1.82e-06	up-regulated
Snf1lk2	SNF1-like kinase 2	315649	1.62579	5.74e-07	up-regulated
Ankrd40	ankyrin repeat domain 40	690586	1.62478	1.44e-05	up-regulated
Polr2e	polymerase (RNA) II (DNA directed) polyp	690966	1.62416	3.38e-06	up-regulated
Tnfsf15	tumor necrosis factor (ligand) superfami	252878	1.62309	3.19e-08	up-regulated
LOC100359928	microtubule-associated protein 1 light c	100359928	1.62089	3.43e-07	up-regulated
Tbx2	T-box 2	303398	1.62051	8.86e-05	up-regulated
Dynlrb1	dynein light chain roadblock-type 1	170714	1.62033	1.19e-07	up-regulated
Bmp15	bone morphogenetic protein 15	59302	1.61947	2.58e-07	up-regulated
Hnrnph3	heterogeneous nuclear ribonucleoprotein	361838	1.61857	2.81e-05	up-regulated
Stac2	SH3 and cysteine rich domain 2	363674	1.61828	5.49e-06	up-regulated
Rhobtb2	Rho-related BTB domain containing 2	306004	1.61821	1.71e-09	up-regulated
Tmx4	thioredoxin-related transmembrane protei	296182	1.61773	1.12e-05	up-regulated
Sblf	stoned B-like factor	360202	1.61578	3.46e-06	up-regulated
LOC100361913	rCG54286-like	100361913	1.61567	3.49e-06	up-regulated
Hmgn3	high mobility group nucleosomal binding	113990	1.61377	2.82e-05	up-regulated
Smpd1	sphingomyelin phosphodiesterase 1, acid	308909	1.61231	0.00031012	up-regulated
Nipa1	non imprinted in Prader-Willi/Angelman s	308668	1.61193	1.22e-06	up-regulated
Runx1	runt-related transcription factor 1	50662	1.61159	4.93e-06	up-regulated
Syf2	SYF2 homolog, RNA splicing factor (S. ce	170933	1.60935	6.57e-06	up-regulated
Habp4	hyaluronan binding protein 4	361196	1.60912	1.85e-05	up-regulated
Chchd1	coiled-coil-helix-coiled-coil-helix doma	361005	1.60783	2.58e-05	up-regulated
Cltb	clathrin, light chain (Lcb)	116561	1.6074	1.43e-07	up-regulated
G6pc3	glucose 6 phosphatase, catalytic, 3	303565	1.60718	0.00012542	up-regulated
Cops8	COP9 constitutive photomorphogenic homol	363283	1.60703	2.9e-07	up-regulated
March2	membrane-associated ring finger (C3HC4)	362849	1.60635	0.0011757	up-regulated
Gas6	growth arrest specific 6	58935	1.6048	1.58e-05	up-regulated
Mmp28	matrix metallopeptidase 28	303384	1.60453	0.00025953	up-regulated
Bag3	Bcl2-associated athanogene 3	293524	1.6036	0.00097828	up-regulated
RGD1561940	similar to KB07 protein	364686	1.60028	2.14e-06	up-regulated
Cox4i2	cytochrome c oxidase subunit IV isoform	84683	1.59998	4.58e-06	up-regulated
Klf6	Kruppel-like factor 6	58954	1.59993	0.00112744	up-regulated
Slc2a1	solute carrier family 2 (facilitated glu	24778	1.59951	8.47e-05	up-regulated
Mmachc	methylmalonic aciduria (cobalamin defici	313520	1.59887	1.13e-08	up-regulated
Gys1	glycogen synthase 1, muscle	690987	1.59821	2.71e-05	up-regulated
Mrpl42	mitochondrial ribosomal protein L42	299743	1.59814	0.00069986	up-regulated
Dcun1d1	DCN1, defective in cullin neddylation 1,	310324	1.59809	2.9e-05	up-regulated
Klhl26	kelch-like 26 (Drosophila)	290657	1.59796	8e-08	up-regulated
Cd9	CD9 molecule	24936	1.59781	0.00667169	up-regulated
Nampt	nicotinamide phosphoribosyltransferase	297508	1.59756	6.11e-07	up-regulated
Acox1	acyl-Coenzyme A oxidase 1, palmitoyl	50681	1.59651	1.78e-10	up-regulated
Uqcrh	ubiquinol-cytochrome c reductase hinge p	366448	1.59616	0.0001884	up-regulated
Cldn22	claudin 22	306454	1.59498	1.41e-05	up-regulated
Ppp1r11	protein phosphatase 1, regulatory (inhib	294207	1.5943	4.65e-05	up-regulated
Ryr2	ryanodine receptor 2, cardiac	689560	1.59417	5.33e-07	up-regulated
Mst1r	macrophage stimulating 1 receptor (c-met	300999	1.59379	9.46e-06	up-regulated
Pawr	PRKC, apoptosis, WT1, regulator	64513	1.59361	1.11e-05	up-regulated
Cxcl14	chemokine (C-X-C motif) ligand 14	306748	1.59285	1.11e-05	up-regulated
Mrpl51	mitochondrial ribosomal protein L51	297601	1.59276	4.42e-07	up-regulated
Hyal3	hyaluronoglucosaminidase 3	300993	1.59178	0.00028612	up-regulated
Pcca	propionyl-coenzyme A carboxylase, alpha	687008	1.59095	1.64e-08	up-regulated
Rp9	retinitis pigmentosa 9 (human)	363032	1.58971	1.86e-06	up-regulated
Rhob	ras homolog gene family, member B	64373	1.58754	3.25e-05	up-regulated
Ttc7	tetratricopeptide repeat domain 7	362696	1.58663	2.74e-10	up-regulated
Cacna1h	calcium channel, voltage-dependent, T ty	114862	1.58626	0.00010791	up-regulated
Garnl4	GTPase activating Rap/RanGAP domain-like	303298	1.58584	6.24e-07	up-regulated
LOC100361152	nucleolin-like protein-like	100361152	1.58517	0.00671856	up-regulated
Scn7a	sodium channel, voltage-gated, type VII,	64155	1.5847	0.00401098	up-regulated
Eapp	E2F-associated phosphoprotein	299043	1.58389	0.00285863	up-regulated
Abca2	ATP-binding cassette, sub-family A (ABC1	79248	1.58386	3.91e-08	up-regulated
Urg4	up-regulated gene 4	305493	1.58384	1.13e-07	up-regulated
Ppp1r12a	protein phosphatase 1, regulatory (inhib	116670	1.58359	8.88e-07	up-regulated
Ppp1r15a	protein phosphatase 1, regulatory (inhib	171071	1.58128	8.94e-06	up-regulated
Lrch1	leucine-rich repeats and calponin homolo	502020	1.57866	2.77e-06	up-regulated
Saps1	SAPS domain family, member 1	361502	1.57845	3.01e-05	up-regulated
Tppp3	tubulin polymerization-promoting protein	291966	1.57798	0.00464928	up-regulated
Prelp	proline/arginine-rich end leucine-rich r	84400	1.57767	0.00179168	up-regulated
Zfand3	zinc finger, AN1-type domain 3	361816	1.57596	1.71e-06	up-regulated
Ctss	cathepsin S	50654	1.57216	3.7e-06	up-regulated
Ezh1	enhancer of zeste homolog 1 (Drosophila)	303547	1.572	1.72e-07	up-regulated
Hspa1b	heat shock 70kD protein 1B (mapped)	294254	1.57164	1.33e-06	up-regulated
Dnajc4	DnaJ (Hsp40) homolog, subfamily C, membe	361717	1.57003	2.4e-06	up-regulated
Chst15	carbohydrate (N-acetylgalactosamine 4-su	286974	1.56889	0.00054325	up-regulated
Tmem8a	transmembrane protein 8A	303004	1.56558	2.46e-06	up-regulated
Tpi1	triosephosphate isomerase 1	24849	1.56539	1.5e-05	up-regulated
Gtf2h5	general transcription factor IIH, polype	502227	1.5609	0.00012818	up-regulated
B4galt5	UDP-Gal:betaGlcNAc beta 1,4-galactosyltr	362275	1.5603	0.00192141	up-regulated
Hcfc1r1	host cell factor C1 regulator 1 (XPO1-de	287097	1.55922	8.54e-06	up-regulated
LOC679823	similar to 60S ribosomal protein L37a	679823	1.55881	0.00037805	up-regulated
Mrpl52	mitochondrial ribosomal protein L52	361037	1.55778	2.96e-05	up-regulated
Fmo2	flavin containing monooxygenase 2	246245	1.55705	3.32e-05	up-regulated
RGD1305178	similar to Hypothetical protein MGC11690	311855	1.5566	0.00710875	up-regulated
Sh3bgrl	SH3 domain binding glutamic acid-rich pr	302363	1.55645	2.13e-05	up-regulated
Parp3	poly (ADP-ribose) polymerase family, mem	300985	1.55625	7.55e-09	up-regulated
Polr3k	polymerase (RNA) III (DNA directed) poly	366277	1.55539	4.33e-07	up-regulated
Itgbl1	integrin, beta-like 1	498564	1.55443	8.77e-06	up-regulated
LOC293103	similar to RIKEN cDNA 0610007P06	293103	1.55407	1.43e-05	up-regulated
Cab39	calcium binding protein 39	301574	1.55386	7.39e-08	up-regulated
Fry	furry homolog (Drosophila)	304244	1.55207	8.72e-06	up-regulated
Pnpla8	patatin-like phospholipase domain contai	314075	1.55197	5.83e-07	up-regulated
Atp5g3	ATP synthase, H+ transporting, mitochond	114630	1.55183	6.9e-06	up-regulated
Ndufs7	NADH dehydrogenase (ubiquinone) Fe-S pro	362837	1.54664	0.00358214	up-regulated
Nacc2	nucleus accumbens associated 2, BEN and	296583	1.54635	2.62e-05	up-regulated
Rnf38	ring finger protein 38	171501	1.54546	4.17e-08	up-regulated
Pold4	polymerase (DNA-directed), delta 4	361698	1.54539	2.12e-08	up-regulated
Vipr2	vasoactive intestinal peptide receptor 2	29555	1.54419	0.00019368	up-regulated
Cox7b	cytochrome c oxidase subunit VIIb	303393	1.54405	0.00057744	up-regulated
Mrpl23	mitochondrial ribosomal protein L23	64360	1.54369	0.00016276	up-regulated
LOC100362464	cold shock domain containing E1, RNA bin	100362464	1.54347	2.79e-05	up-regulated
Art3	ADP-ribosyltransferase 3	305235	1.54321	0.0001552	up-regulated
Mobkl1a	MOB1, Mps One Binder kinase activator-li	360920	1.54301	1.25e-06	up-regulated
Mmgt1	membrane magnesium transporter 1	302864	1.54251	2.54e-06	up-regulated
Rbm24	RNA binding motif protein 24	690139	1.54231	2.18e-05	up-regulated
Apoe	apolipoprotein E	25728	1.54214	0.00136325	up-regulated
Lamp1	lysosomal-associated membrane protein 1	25328	1.54187	9.61e-08	up-regulated
Atp5o	ATP synthase, H+ transporting, mitochond	192241	1.54157	1.99e-05	up-regulated
Serping1	serine (or cysteine) peptidase inhibitor	295703	1.54114	0.000671	up-regulated
Phpt1	phosphohistidine phosphatase 1	296571	1.54107	0.00010537	up-regulated
Tbc1d1	TBC1 domain family, member 1	360937	1.5398	6.73e-08	up-regulated
Mertk	c-mer proto-oncogene tyrosine kinase	65037	1.53971	0.00107177	up-regulated
Pde4b	phosphodiesterase 4B, cAMP specific	24626	1.53871	0.00145555	up-regulated
Nfe2l2	nuclear factor, erythroid derived 2, lik	83619	1.53861	4.83e-06	up-regulated
Slc25a4	solute carrier family 25 (mitochondrial	85333	1.53717	7.11e-07	up-regulated
RragB	Ras-related GTP binding B	117043	1.53705	5.47e-05	up-regulated
Rasal2	RAS protein activator like 2	304893	1.53543	1.33e-05	up-regulated
Pomp	proteasome maturation protein	288455	1.53411	2.6e-05	up-regulated
Sbds	Shwachman-Bodian-Diamond syndrome homolo	288615	1.53372	3.91e-06	up-regulated
MGC105560	similar to Hypothetical protein BC014729	500941	1.53322	2.98e-08	up-regulated
Phldb2	pleckstrin homology-like domain, family	685611	1.53316	1.24e-05	up-regulated
RGD1565647	similar to cylindromatosis (turban tumor	361373	1.53086	3.13e-06	up-regulated
Ttc7b	tetratricopeptide repeat domain 7B	362768	1.53086	9.02e-05	up-regulated
Map2	microtubule-associated protein 2	25595	1.53028	3.62e-07	up-regulated
Atp5l	ATP synthase, H+ transporting, mitochond	300677	1.53008	8.9e-05	up-regulated
Stk11	serine/threonine kinase 11	314621	1.52926	2.78e-06	up-regulated
Cwc15	CWC15 spliceosome-associated protein hom	300361	1.52877	7.03e-06	up-regulated
Zeb1	zinc finger E-box binding homeobox 1	25705	1.52848	1.78e-07	up-regulated
Prdx3	peroxiredoxin 3	64371	1.52745	0.00034423	up-regulated
Id1	inhibitor of DNA binding 1	25261	1.52721	0.000259	up-regulated
Dst	dystonin	316313	1.52585	5.64e-05	up-regulated
Lcp2	lymphocyte cytosolic protein 2	155918	1.52499	5e-06	up-regulated
Prkcd	protein kinase C, delta	170538	1.52382	2.47e-06	up-regulated
RGD1305938	similar to expressed sequence AW549877	310362	1.52346	1.52e-07	up-regulated
Sucla2	succinate-CoA ligase, ADP-forming, beta	361071	1.52333	7.86e-05	up-regulated
Pfdn2	prefoldin subunit 2	685607	1.52278	0.00049778	up-regulated
Trappc2	trafficking protein particle complex 2	501550	1.5225	7.01e-07	up-regulated
Dusp3	dual specificity phosphatase 3	498003	1.52235	2.78e-06	up-regulated
Zrsr1	zinc finger (CCCH type), RNA binding mot	498425	1.52213	2.43e-10	up-regulated
Rfesd	Rieske (Fe-S) domain containing	361871	1.52093	3.42e-07	up-regulated
Tmem109	transmembrane protein 109	361732	1.52075	3.47e-05	up-regulated
Fads6	fatty acid desaturase domain family, mem	303671	1.52054	1.55e-05	up-regulated
Foxs1	forkhead box S1	311547	1.52019	2.38e-05	up-regulated
Nudt19	nudix (nucleoside diphosphate linked moi	308518	1.51977	3.22e-05	up-regulated
Mrpl4	mitochondrial ribosomal protein L4	363023	1.5175	1.12e-06	up-regulated
RGD1311249	similar to RIKEN cDNA B230312A22	298201	1.51726	1.21e-08	up-regulated
Acyp1	acylphosphatase 1, erythrocyte (common)	299203	1.5172	4.09e-06	up-regulated
Kcnh2	potassium voltage-gated channel, subfami	117018	1.51692	1.88e-05	up-regulated
Mafk	v-maf musculoaponeurotic fibrosarcoma on	246760	1.5166	1.5e-07	up-regulated
RGD1310507	similar to RIKEN cDNA 1300017J02	315963	1.51614	1.14e-08	up-regulated
Taf9b	TAF9B RNA polymerase II, TATA box bindin	171152	1.51578	7.62e-09	up-regulated
Pebp1	phosphatidylethanolamine binding protein	29542	1.51521	7.02e-07	up-regulated
RGD1310230	similar to RIKEN cDNA 5230400G24	301563	1.51513	3.18e-05	up-regulated
Krt76	keratin 76	407757	1.51474	1.27e-07	up-regulated
Ngf	nerve growth factor (beta polypeptide)	310738	1.51385	2.67e-06	up-regulated
Gpr75	G protein-coupled receptor 75	498434	1.5135	1.62e-09	up-regulated
RGD1563835	similar to ribosomal protein L27	498085	1.51339	0.00147217	up-regulated
Bag2	Bcl2-associated athanogene 2	690038	1.51334	6.94e-05	up-regulated
Mgrn1	mahogunin, ring finger 1	302938	1.51331	1.91e-05	up-regulated
Ubl5	ubiquitin-like 5	500954	1.51324	1.74e-07	up-regulated
Acy3	aspartoacylase (aminocyclase) 3	293653	1.5132	7.46e-07	up-regulated
Fam53a	family with sequence similarity 53, memb	305461	1.51286	1.09e-05	up-regulated
Vezf1	vascular endothelial zinc finger 1	287615	1.51272	3.43e-06	up-regulated
Spint2	serine peptidase inhibitor, Kunitz type,	292770	1.51178	4.91e-09	up-regulated
Krcc1	lysine-rich coiled-coil 1	312437	1.51128	3.05e-09	up-regulated
RGD1561067	similar to RNA binding protein gene with	498642	1.50945	1.09e-05	up-regulated
Pygb	phosphorylase, glycogen; brain	25739	1.50725	3.61e-08	up-regulated
Fcer1g	Fc fragment of IgE, high affinity I, rec	25441	1.50722	1.13e-06	up-regulated
Arid5a	AT rich interactive domain 5A (Mrf1 like	316327	1.50705	0.0003523	up-regulated
Cdc42se1	CDC42 small effector 1	499672	1.50644	0.00037867	up-regulated
Orai3	ORAI calcium release-activated calcium m	309000	1.50641	1.42e-07	up-regulated
LOC689914	similar to C05G5.5	689914	1.50637	0.00046255	up-regulated
C1qa	complement component 1, q subcomponent,	298566	1.50621	6.04e-07	up-regulated
Amotl2	angiomotin like 2	65157	1.50608	0.00107293	up-regulated
Lyrm2	LYR motif containing 2	690354	1.50494	0.00014408	up-regulated
Rnf114	ring finger protein 114	362277	1.50479	0.00024506	up-regulated
Sar1b	SAR1 homolog B (S. cerevisiae)	287276	1.50434	8.65e-05	up-regulated
Kifap3	kinesin-associated protein 3	289168	1.50433	6.03e-06	up-regulated
Sept9	septin 9	83788	1.50338	4.2e-05	up-regulated
Fmo3	flavin containing monooxygenase 3	84493	1.50304	1.58e-05	up-regulated
Cyb5d1	cytochrome b5 domain containing 1	363629	1.50303	1.23e-07	up-regulated
C1s	complement component 1, s subcomponent	192262	1.50268	0.00129284	up-regulated
P4htm	prolyl 4-hydroxylase, transmembrane	301008	1.50256	7.46e-07	up-regulated
Mtm1	myotubularin 1	288762	1.50232	2.13e-07	up-regulated
Tmem69	transmembrane protein 69	619582	1.50209	9.82e-08	up-regulated
Ccnd2	cyclin D2	64033	1.50178	4.79e-06	up-regulated
Tyrobp	Tyro protein tyrosine kinase binding pro	361537	1.50126	2.39e-07	up-regulated
Echs1	enoyl Coenzyme A hydratase, short chain,	140547	1.50125	1.18e-05	up-regulated
Bend6	BEN domain containing 6	363212	1.50028	2.99e-08	up-regulated
Rxfp2	relaxin/insulin-like family peptide rece	363866	1.49977	6.16e-05	up-regulated
Lysmd2	LysM, putative peptidoglycan-binding, do	300839	1.49914	1.87e-05	up-regulated
Amd1	adenosylmethionine decarboxylase 1	81640	1.49856	2.02e-06	up-regulated
Ankh	ankylosis, progressive homolog (mouse)	114506	1.4984	1.91e-05	up-regulated
Rmnd5a	required for meiotic nuclear division 5	312439	1.49824	0.00047231	up-regulated
Rabac1	Rab acceptor 1 (prenylated)	83583	1.49787	6.8e-06	up-regulated
Freq	frequenin homolog (Drosophila)	65153	1.49696	0.00044794	up-regulated
RGD1308358	similar to 2210023G05Rik protein	291952	1.49678	4.32e-09	up-regulated
C2cd2	C2 calcium-dependent domain containing 2	304055	1.49659	5.54e-07	up-regulated
Zhx1	zinc fingers and homeoboxes 1	171159	1.49549	2.51e-07	up-regulated
Sort1	sortilin 1	83576	1.49535	9.18e-06	up-regulated
RGD1308958	similar to chromosome 9 open reading fra	298020	1.4952	1.72e-05	up-regulated
Avpr1a	arginine vasopressin receptor 1A	25107	1.49485	0.00045574	up-regulated
Rhoq	ras homolog gene family, member Q	85428	1.49466	9.06e-07	up-regulated
Cadm2	cell adhesion molecule 2	360687	1.49372	0.00150695	up-regulated
Sarnp	SAP domain containing ribonucleoprotein	362819	1.49369	0.0106053	up-regulated
Cul1	cullin 1	362356	1.49304	0.00043065	up-regulated
Zcchc9	zinc finger, CCHC domain containing 9	309986	1.49288	9.85e-07	up-regulated
Calcoco1	calcium binding and coiled coil domain 1	246047	1.49226	1.41e-06	up-regulated
Aktip	AKT interacting protein	291906	1.491	1.08e-07	up-regulated
Rora	RAR-related orphan receptor A	300807	1.49094	6.46e-08	up-regulated
Pthlh	parathyroid hormone-like hormone	24695	1.49062	4.11e-06	up-regulated
RGD1307597	similar to mKIAA0317 protein	299197	1.49026	7.76e-06	up-regulated
Ryr3	ryanodine receptor 3	170546	1.48982	5.54e-06	up-regulated
Ier3	immediate early response 3	294235	1.48854	0.00093964	up-regulated
Gstm1	glutathione S-transferase mu 1	24423	1.4885	0.00197163	up-regulated
Kcnmb1	potassium large conductance calcium-acti	29747	1.48837	0.00028619	up-regulated
Crlf1	cytokine receptor-like factor 1	290655	1.48828	0.00308461	up-regulated
Msx2	msh homeobox 2	25483	1.48799	0.00071248	up-regulated
Schip1	schwannomin interacting protein 1	295105	1.4873	5.51e-05	up-regulated
Smarcd3	SWI/SNF related, matrix associated, acti	296732	1.48689	1.71e-06	up-regulated
Sub1	SUB1 homolog (S. cerevisiae)	192269	1.48643	1.26e-05	up-regulated
Clasp2	cytoplasmic linker associated protein 2	114514	1.4857	1.49e-05	up-regulated
Dhx40	DEAH (Asp-Glu-Ala-His) box polypeptide 4	287595	1.48561	5.04e-07	up-regulated
Fxyd5	FXYD domain-containing ion transport reg	60338	1.48558	0.00038441	up-regulated
Gfod1	glucose-fructose oxidoreductase domain c	306842	1.48501	2.53e-05	up-regulated
Lclat1	lysocardiolipin acyltransferase 1	362702	1.4842	2.52e-05	up-regulated
Ccdc65	coiled-coil domain containing 65	362994	1.48368	4.1e-06	up-regulated
C2cd2l	C2 calcium-dependent domain containing 2	300666	1.48235	3.29e-07	up-regulated
Dnajc15	DnaJ (Hsp40) homolog, subfamily C, membe	290370	1.48222	5.33e-08	up-regulated
Msx1	msh homeobox 1	81710	1.48159	8.96e-06	up-regulated
Mrps17	mitochondrial ribosomal protein S17	288621	1.48104	5.6e-07	up-regulated
Gpr177	G protein-coupled receptor 177	362065	1.481	4.28e-06	up-regulated
Cyp4v3	cytochrome P450, family 4, subfamily v,	266761	1.48078	1.74e-08	up-regulated
Got1	glutamic-oxaloacetic transaminase 1, sol	24401	1.48061	6.72e-05	up-regulated
Mllt11	myeloid/lymphoid or mixed-lineage leukem	295264	1.4805	3.24e-06	up-regulated
Rnf167	ring finger protein 167	360554	1.48025	2.25e-06	up-regulated
RGD1559896	similar to RIKEN cDNA 2310022B05	498967	1.47994	7.55e-05	up-regulated
Rnf181	ring finger protein 181	297337	1.4799	7.21e-09	up-regulated
Hipk1	homeodomain interacting protein kinase 1	365895	1.47938	1.01e-06	up-regulated
Asb13	ankyrin repeat and SOCS box-containing 1	361268	1.4793	1.73e-08	up-regulated
Map7d1	MAP7 domain containing 1	681287	1.47881	0.00023053	up-regulated
Prnp	prion protein	24686	1.47878	1.01e-05	up-regulated
Pmpcb	peptidase (mitochondrial processing) bet	64198	1.47846	5.61e-05	up-regulated
Tomm22	translocase of outer mitochondrial membr	300075	1.47841	4.42e-05	up-regulated
Stxbp3	syntaxin binding protein 3	114095	1.47801	7.6e-07	up-regulated
Tomm6	translocase of outer mitochondrial membr	681123	1.47706	0.00247774	up-regulated
Pfkm	phosphofructokinase, muscle	65152	1.47682	8.17e-08	up-regulated
Fbxl22	F-box and leucine-rich repeat protein 22	363083	1.476	0.00015958	up-regulated
Dnm1l	dynamin 1-like	114114	1.47532	1.45e-06	up-regulated
Msi2	Musashi homolog 2 (Drosophila)	360596	1.47524	9.03e-05	up-regulated
Itga5	integrin, alpha 5 (fibronectin receptor,	315346	1.47443	0.0003132	up-regulated
Eif3k	eukaryotic translation initiation factor	292762	1.47357	9.53e-05	up-regulated
Psmc1	proteasome (prosome, macropain) 26S subu	117263	1.47346	3.95e-06	up-regulated
Cox6a1	cytochrome c oxidase, subunit VIa, polyp	25282	1.47242	8.72e-05	up-regulated
Mrps7	mitochondrial ribosomal protein S7	113958	1.4724	4.26e-06	up-regulated
Mrpl16	mitochondrial ribosomal protein L16	293754	1.47169	1.13e-05	up-regulated
Fam110b	family with sequence similarity 110, mem	500400	1.47159	0.0003141	up-regulated
Usp14	ubiquitin specific peptidase 14	291796	1.47052	1.83e-05	up-regulated
Prkacb	protein kinase, cAMP dependent, catalyti	293508	1.46951	7.79e-05	up-regulated
Oat	ornithine aminotransferase (gyrate atrop	64313	1.46924	3.52e-06	up-regulated
Clock	clock homolog (mouse)	60447	1.4692	7.67e-05	up-regulated
Ndufa12	NADH dehydrogenase (ubiquinone) 1 alpha	299739	1.46915	0.00157961	up-regulated
Inpp4a	inositol polyphosphate-4-phosphatase, ty	80849	1.46904	3.35e-06	up-regulated
Cox6c	cytochrome c oxidase, subunit VIc	54322	1.46844	0.00038953	up-regulated
Ptpn9	protein tyrosine phosphatase, non-recept	266611	1.46824	3.79e-07	up-regulated
Kifc3	kinesin family member C3	307644	1.46784	9.17e-08	up-regulated
Fam129a	family with sequence similarity 129, mem	63912	1.46743	2.28e-08	up-regulated
Fhl1	four and a half LIM domains 1	25177	1.46721	1.49e-07	up-regulated
Cdc42bpa	CDC42 binding protein kinase alpha	114116	1.46623	2.46e-05	up-regulated
F13a1	coagulation factor XIII, A1 polypeptide	60327	1.46554	1.46e-06	up-regulated
Socs5	suppressor of cytokine signaling 5	500616	1.4655	7.6e-10	up-regulated
Gcnt2	glucosaminyl (N-acetyl) transferase 2, I	306860	1.46512	2.54e-05	up-regulated
Efr3a	EFR3 homolog A (S. cerevisiae)	362923	1.46505	0.00011969	up-regulated
Mul1	mitochondrial ubiquitin ligase activator	298576	1.465	8.5e-07	up-regulated
Ccnd1	cyclin D1	58919	1.46499	0.00034129	up-regulated
Hadhb	hydroxyacyl-Coenzyme A dehydrogenase/3-k	171155	1.46498	2.4e-06	up-regulated
Dock8	dedicator of cytokinesis 8	499337	1.46488	0.00013529	up-regulated
LOC688717	similar to CG33714-PB, isoform B	688717	1.46464	4.89e-05	up-regulated
Shox2	short stature homeobox 2	25546	1.46431	1.03e-06	up-regulated
LOC100359743	osteopontin-like	100359743	1.46287	0.00165011	up-regulated
Phkg2	phosphorylase kinase, gamma 2 (testis)	140671	1.46066	4.74e-06	up-regulated
Map1lc3b	microtubule-associated protein 1 light c	64862	1.46033	5e-05	up-regulated
LOC287274	sedlin-like	287274	1.4603	1.21e-06	up-regulated
RGD1307396	similar to RIKEN cDNA 6330406I15	360757	1.45977	0.0006374	up-regulated
RGD1566359	similar to RIKEN cDNA B230219D22	498701	1.45933	0.0019386	up-regulated
Tmeff2	transmembrane protein with EGF-like and	363228	1.45864	0.00023112	up-regulated
Rergl	RERG/RAS-like	500356	1.4586	8.4e-05	up-regulated
Arl3	ADP-ribosylation factor-like 3	64664	1.45828	1.79e-05	up-regulated
Ndufc2	NADH dehydrogenase (ubiquinone) 1, subco	293130	1.45822	0.00180049	up-regulated
Pdk2	pyruvate dehydrogenase kinase, isozyme 2	81530	1.45807	0.00037345	up-regulated
Ninj1	ninjurin 1	25338	1.45736	8.01e-06	up-regulated
Mat2b	methionine adenosyltransferase II, beta	683630	1.45697	1.73e-06	up-regulated
Trim36	tripartite motif-containing 36	291597	1.45446	4.41e-06	up-regulated
Hprt1	hypoxanthine phosphoribosyltransferase 1	24465	1.45413	3.74e-05	up-regulated
Slc25a28	solute carrier family 25, member 28	688811	1.45299	7.78e-05	up-regulated
Tmem85	transmembrane protein 85	296049	1.45248	0.00109314	up-regulated
Sp2	Sp2 transcription factor	303499	1.45239	1.58e-05	up-regulated
Znrf2	zinc and ring finger 2	362367	1.45219	9.29e-06	up-regulated
Hbs1l	Hbs1-like (S. cerevisiae)	293408	1.452	4.45e-07	up-regulated
Psmb4	proteasome (prosome, macropain) subunit,	58854	1.452	0.00015856	up-regulated
Dcp1b	DCP1 decapping enzyme homolog b (S. cere	500305	1.45181	1.61e-05	up-regulated
Zyx	zyxin	114636	1.45132	6.48e-06	up-regulated
Nudt2	nudix (nucleoside diphosphate linked moi	297998	1.45057	5.13e-05	up-regulated
Plce1	phospholipase C, epsilon 1	114633	1.44946	0.00017516	up-regulated
Tnfrsf12a	tumor necrosis factor receptor superfami	302965	1.44821	0.00015086	up-regulated
RGD1307279	similar to RIKEN cDNA 2700002I20	307210	1.44795	4.34e-05	up-regulated
Camta2	calmodulin binding transcription activat	287462	1.44769	1.96e-05	up-regulated
Ik	IK cytokine	291659	1.44764	6.4e-06	up-regulated
Zbtb7b	zinc finger and BTB domain containing 7B	295248	1.44719	2.23e-08	up-regulated
Fat3	FAT tumor suppressor homolog 3 (Drosophi	191571	1.44625	1.56e-05	up-regulated
Lamc3	laminin gamma 3	311862	1.44566	5.03e-07	up-regulated
Rras	Harvey rat sarcoma virus oncogene, subgr	361568	1.44531	1.29e-05	up-regulated
Alox5ap	arachidonate 5-lipoxygenase activating p	29624	1.44467	0.00061935	up-regulated
Dnajb4	DnaJ (Hsp40) homolog, subfamily B, membe	295549	1.44401	0.0007556	up-regulated
LOC100361879	ATP synthase subunit epsilon, mitochondr	100361879	1.44264	0.0040348	up-regulated
Pir	pirin (iron-binding nuclear protein)	363465	1.44261	2.44e-07	up-regulated
Stk10	serine/threonine kinase 10	29398	1.44253	8.67e-07	up-regulated
Cobl	cordon-bleu homolog (mouse)	305497	1.44225	2.24e-05	up-regulated
Srp14	signal recognition particle 14	296076	1.44182	1.45e-07	up-regulated
Chmp7	CHMP family, member 7	364419	1.44172	2.06e-05	up-regulated
Ndufs3	NADH dehydrogenase (ubiquinone) Fe-S pro	295923	1.44157	3.47e-07	up-regulated
Hrasls	HRAS-like suppressor	288025	1.43992	4.41e-06	up-regulated
LOC100362008	adenylate cyclase 9	100362008	1.43954	1.76e-06	up-regulated
Fdx1l	ferredoxin 1-like	313786	1.43919	0.00095163	up-regulated
LOC680039	hypothetical protein LOC680039	680039	1.43903	7.24e-07	up-regulated
Masp1	mannan-binding lectin serine peptidase 1	64023	1.43879	0.0008931	up-regulated
Sorl1	sortilin-related receptor, LDLR class A	300652	1.43865	0.00289226	up-regulated
Larp1b	La ribonucleoprotein domain family, memb	310348	1.43851	8.78e-08	up-regulated
Me2	malic enzyme 2, NAD(+)-dependent, mitoch	307270	1.43814	1.28e-06	up-regulated
Ifi47	interferon gamma inducible protein 47	246208	1.43806	1.63e-05	up-regulated
Rbm18	RNA binding motif protein 18	311902	1.43758	2.55e-08	up-regulated
Rgs6	regulator of G-protein signaling 6	54295	1.43717	0.00019367	up-regulated
Rab3a	RAB3A, member RAS oncogene family	25531	1.43706	6.16e-08	up-regulated
RGD1307067	LOC362840	362840	1.43504	9.31e-05	up-regulated
Rhot1	ras homolog gene family, member T1	303351	1.43501	4.21e-06	up-regulated
Prkab2	protein kinase, AMP-activated, beta 2 no	64562	1.43482	1.12e-05	up-regulated
Lrrfip2	leucine rich repeat (in FLII) interactin	301035	1.43476	0.00047829	up-regulated
RGD621098	similar to RIKEN cDNA D230025D16Rik	207123	1.43453	5.74e-08	up-regulated
Zfp131	zinc finger protein 131	310375	1.43395	7.29e-05	up-regulated
RGD1562416	similar to RIKEN cDNA 2310007F12	317418	1.43359	2.68e-06	up-regulated
Manbal	mannosidase, beta A, lysosomal-like	499934	1.43356	5.88e-05	up-regulated
Ank3	ankyrin 3, epithelial	361833	1.43313	1.64e-06	up-regulated
Anxa4	annexin A4	79124	1.43151	2.16e-07	up-regulated
Etv1	ets variant 1	362733	1.4315	4.43e-05	up-regulated
LOC100361866	eosinophil cationic protein-like	100361866	1.43116	1.55e-08	up-regulated
Itfg1	integrin alpha FG-GAP repeat containing	171083	1.43107	1.12e-05	up-regulated
Wbp2	WW domain binding protein 2	192645	1.43105	0.00048681	up-regulated
Fth1	ferritin, heavy polypeptide 1	25319	1.43099	4.96e-06	up-regulated
Trak1	trafficking protein, kinesin binding 1	316085	1.43012	0.00026645	up-regulated
Gna13	guanine nucleotide binding protein, alph	303634	1.43004	8.2e-05	up-regulated
Klhl38	kelch-like 38 (Drosophila)	314996	1.42963	0.00367791	up-regulated
Ptk2b	PTK2B protein tyrosine kinase 2 beta	50646	1.4293	1.16e-07	up-regulated
Pdcl3	phosducin-like 3	316348	1.42927	0.00116749	up-regulated
LOC100363539	mitochondrial ribosomal protein L33-like	100363539	1.42924	0.00368032	up-regulated
Ap4s1	adaptor-related protein complex AP-4, si	366618	1.4291	2.84e-06	up-regulated
Syde2	synapse defective 1, Rho GTPase, homolog	308021	1.4272	0.00143979	up-regulated
Plekho2	pleckstrin homology domain containing, f	315764	1.42713	0.00138442	up-regulated
Cdc42ep3	CDC42 effector protein (Rho GTPase bindi	313838	1.42707	0.00105251	up-regulated
Gstk1	glutathione S-transferase kappa 1	297029	1.42685	1.85e-07	up-regulated
Vps28	vacuolar protein sorting 28 homolog (S.	300052	1.4265	0.00019303	up-regulated
Uqcrc1	ubiquinol-cytochrome c reductase core pr	301011	1.42549	0.00022775	up-regulated
Osmr	oncostatin M receptor	310132	1.42537	0.00201335	up-regulated
Rala	v-ral simian leukemia viral oncogene hom	81757	1.42493	0.00016799	up-regulated
Cdig2	Cdig2 protein	266732	1.42486	6.4e-06	up-regulated
Mobkl3	MOB1, Mps One Binder kinase activator-li	171050	1.42444	5.14e-09	up-regulated
Wdr6	WD repeat domain 6	301007	1.42441	5.11e-06	up-regulated
Mrpl18	mitochondrial ribosomal protein L18	292244	1.42335	1.39e-06	up-regulated
Mical3	microtubule associated monoxygenase, cal	362427	1.42324	6.66e-06	up-regulated
Sc5dl	sterol-C5-desaturase (ERG3 delta-5-desat	114100	1.4225	0.00407065	up-regulated
Fam54b	family with sequence similarity 54, memb	298549	1.42246	3.19e-06	up-regulated
Casp12	caspase 12	156117	1.42217	0.0003292	up-regulated
Garnl1	GTPase activating Rap/RanGAP domain-like	56785	1.4218	0.00184587	up-regulated
Utrn	utrophin	25600	1.42176	0.00235624	up-regulated
Psmd7	proteasome (prosome, macropain) 26S subu	307821	1.42169	1.25e-05	up-regulated
Fam36a	family with sequence similarity 36, memb	289278	1.42142	9.42e-05	up-regulated
Nfs1	NFS1 nitrogen fixation 1 homolog (S. cer	84594	1.42084	8.83e-11	up-regulated
RGD1306058	similar to RIKEN cDNA 1110007C09	361224	1.42073	2.94e-06	up-regulated
Cd53	Cd53 molecule	24251	1.42	6.21e-06	up-regulated
Mrps18c	mitochondrial ribosomal protein S18C	289469	1.41995	1.15e-05	up-regulated
Ntan1	N-terminal asparagine amidase	360462	1.41989	8.42e-05	up-regulated
Ide	insulin degrading enzyme	25700	1.41925	1.87e-06	up-regulated
Scp2	sterol carrier protein 2	25541	1.41903	1.46e-08	up-regulated
Tmod1	tropomodulin 1	25566	1.41866	6.94e-06	up-regulated
LOC100362392	probable 2-oxoglutarate dehydrogenase E1	100362392	1.41739	2.43e-07	up-regulated
RGD1305045	similar to hypothetical protein	296050	1.41685	0.00100029	up-regulated
Tor1aip1	torsin A interacting protein 1	246314	1.41643	2.14e-07	up-regulated
Tln1	talin 1	313494	1.41625	1.19e-05	up-regulated
Hypk	Huntingtin interacting protein K	311359	1.41616	7.97e-07	up-regulated
RGD1306063	similar to HT021	289928	1.41511	3.69e-07	up-regulated
Lyst	lysosomal trafficking regulator	85419	1.4151	3.89e-06	up-regulated
Lyc2	lysozyme C type 2	688047	1.41447	1.74e-06	up-regulated
Rap1a	RAP1A, member of RAS oncogene family	295347	1.41416	0.00011706	up-regulated
Klhdc5	kelch domain containing 5	500367	1.41373	4.95e-08	up-regulated
Mgll	monoglyceride lipase	29254	1.41359	1.15e-05	up-regulated
Irs2	insulin receptor substrate 2	29376	1.41274	9.27e-06	up-regulated
Cdc2l1	cell division cycle 2 homolog (S.pombe)-	252879	1.41252	3.01e-06	up-regulated
Crim1	cysteine rich transmembrane BMP regulato	298744	1.41095	2.76e-05	up-regulated
Retsat	retinol saturase (all trans retinol 13,1	246298	1.41043	0.00985444	up-regulated
Pde3a	phosphodiesterase 3A, cGMP inhibited	50678	1.41027	1.02e-06	up-regulated
Phf1	PHD finger protein 1	294287	1.41021	5.22e-08	up-regulated
Mitf	microphthalmia-associated transcription	25094	1.40993	4.71e-07	up-regulated
Rab27a	RAB27A, member RAS oncogene family	50645	1.4092	0.00095109	up-regulated
Osbpl9	oxysterol binding protein-like 9	298369	1.40909	2.43e-05	up-regulated
Sil1	SIL1 homolog, endoplasmic reticulum chap	291673	1.40883	1.09e-08	up-regulated
Scn1b	sodium channel, voltage-gated, type I, b	29686	1.40826	3.42e-06	up-regulated
Filip1	filamin A interacting protein 1	246776	1.40796	5.57e-05	up-regulated
Pex13	peroxisomal biogenesis factor 13	305581	1.40788	1.39e-06	up-regulated
Dusp6	dual specificity phosphatase 6	116663	1.40759	3.12e-09	up-regulated
Id4	inhibitor of DNA binding 4	291023	1.40741	1.82e-05	up-regulated
Znhit2	zinc finger, HIT type 2	309177	1.40651	2.22e-06	up-regulated
Gdi1	GDP dissociation inhibitor 1	25183	1.40627	1.64e-05	up-regulated
Atp6v1f	ATPase, H transporting, lysosomal V1 sub	116664	1.40619	6.65e-05	up-regulated
Atp5g2	ATP synthase, H+ transporting, mitochond	171082	1.40514	1.31e-05	up-regulated
Comt	catechol-O-methyltransferase	24267	1.40439	9.71e-05	up-regulated
RGD1311122	similar to RIKEN cDNA 1110003E01	364154	1.40433	0.00029174	up-regulated
Amigo1	adhesion molecule with Ig like domain 1	295365	1.40427	1.26e-06	up-regulated
Nipal2	NIPA-like domain containing 2	362899	1.4036	2.74e-05	up-regulated
Laptm5	lysosomal protein transmembrane 5	89783	1.40341	1.11e-05	up-regulated
Samm50	sorting and assembly machinery component	300111	1.40314	2.7e-05	up-regulated
Sspn	sarcospan	500364	1.40293	0.00260252	up-regulated
St5	suppression of tumorigenicity 5	308944	1.40249	0.00031641	up-regulated
Gucy1a2	guanylate cyclase 1, soluble, alpha 2	66012	1.40197	9.96e-05	up-regulated
Ino80c	INO80 complex subunit C	291737	1.40192	2.86e-08	up-regulated
Suclg1	succinate-CoA ligase, alpha subunit	114597	1.40187	6.15e-05	up-regulated
Ndufv1	NADH dehydrogenase (ubiquinone) flavopro	293655	1.40186	0.0019077	up-regulated
Timm17a	translocase of inner mitochondrial membr	54311	1.40116	2.67e-06	up-regulated
Selk	selenoprotein K	290549	1.40093	0.00031412	up-regulated
LOC100363253	5'-nucleotidase, cytosolic II	100363253	1.40047	1.06e-05	up-regulated
Hspa4	heat shock protein 4	266759	1.40037	0.0020051	up-regulated
Psmb7	proteasome (prosome, macropain) subunit,	85492	1.40033	3.1e-05	up-regulated
Atad1	ATPase family, AAA domain containing 1	309532	1.40018	4.08e-09	up-regulated
LOC246295	glycine-, glutamate-, thienylcyclohexylp	246295	1.39982	2.32e-08	up-regulated
Cdkn1a	cyclin-dependent kinase inhibitor 1A	114851	1.39979	0.00219872	up-regulated
Rnf6	ring finger protein (C3H2C3 type) 6	304271	1.39973	3.75e-08	up-regulated
Dnajb5	DnaJ (Hsp40) homolog, subfamily B, membe	313811	1.3997	2.75e-05	up-regulated
Tom1l2	target of myb1-like 2 (chicken)	360537	1.39966	8.74e-05	up-regulated
Prosc	proline synthetase co-transcribed homolo	306544	1.39894	3.02e-09	up-regulated
Vps37a	vacuolar protein sorting 37 homolog A (S	290775	1.39819	2.98e-05	up-regulated
Kif13a	kinesin family member 13A	308173	1.39805	0.0006796	up-regulated
Shc3	SHC (Src homology 2 domain containing) t	114858	1.39804	0.00161574	up-regulated
Fhdc1	FH2 domain containing 1	295161	1.39767	2e-06	up-regulated
Sdhb	succinate dehydrogenase complex, subunit	298596	1.39766	0.00020389	up-regulated
Fam32a	family with sequence similarity 32, memb	498600	1.39729	0.00403024	up-regulated
Psenen	presenilin enhancer 2 homolog (C. elegan	292788	1.3968	0.00022028	up-regulated
Cdadc1	cytidine and dCMP deaminase domain conta	361052	1.39664	1.88e-09	up-regulated
Triap1	TP53 regulated inhibitor of apoptosis 1	691278	1.39594	1.66e-05	up-regulated
Prpf18	PRP18 pre-mRNA processing factor 18 homo	171552	1.39583	3.87e-07	up-regulated
Ndufa10	NADH dehydrogenase (ubiquinone) 1 alpha	678759	1.3951	0.00231837	up-regulated
Abhd12	abhydrolase domain containing 12	499913	1.39502	5.27e-05	up-regulated
Nme2	non-metastatic cells 2, protein (NM23B)	83782	1.39472	0.00044594	up-regulated
Cab39l	calcium binding protein 39-like	290291	1.39402	7.32e-06	up-regulated
Dazap2	DAZ associated protein 2	300235	1.39397	7.97e-05	up-regulated
Pctk3	PCTAIRE protein kinase 3	289019	1.39381	1.28e-07	up-regulated
LOC685634	hypothetical protein LOC685634	685634	1.3936	2.77e-05	up-regulated
Acot9	acyl-CoA thioesterase 9	302640	1.39296	1.4e-05	up-regulated
Dctn3	dynactin 3	362504	1.39284	0.00051036	up-regulated
Tmem134	transmembrane protein 134	361695	1.3928	7.84e-05	up-regulated
Mtpn	myotrophin	79215	1.3921	3.51e-06	up-regulated
LOC689926	hypothetical protein LOC689926	689926	1.39207	0.00024224	up-regulated
Hrc	histidine rich calcium binding protein	292905	1.39173	9.51e-07	up-regulated
Dfnb31	deafness, autosomal recessive 31	313255	1.39153	4.08e-06	up-regulated
Zbtb38	zinc finger and BTB domain containing 38	315936	1.39151	6.71e-07	up-regulated
Rnf24	ring finger protein 24	362218	1.39118	0.00088129	up-regulated
Ehbp1l1	EH domain binding protein 1-like 1	309169	1.39117	1.81e-05	up-regulated
Cast	calpastatin	25403	1.39066	0.00018256	up-regulated
Uxt	ubiquitously expressed transcript	299313	1.39043	0.00023044	up-regulated
Rnf103	ring finger protein 103	84508	1.38874	2.7e-08	up-regulated
Stk32b	serine/threonine kinase 32B	305431	1.38867	1.75e-05	up-regulated
Esd	esterase D/formylglutathione hydrolase	290401	1.38866	7.96e-05	up-regulated
Slain2	SLAIN motif family, member 2	305310	1.38848	5.91e-07	up-regulated
Lrrc39	leucine rich repeat containing 39	691307	1.38767	0.00031898	up-regulated
Jam3	junctional adhesion molecule 3	315509	1.3876	0.00068002	up-regulated
Tbxa2r	thromboxane A2 receptor	24816	1.38748	5.62e-05	up-regulated
F5	coagulation factor V (proaccelerin, labi	304929	1.38738	8.78e-08	up-regulated
Clip3	CAP-GLY domain containing linker protein	308493	1.38734	0.00388524	up-regulated
Hyal1	hyaluronoglucosaminidase 1	367166	1.38712	0.00945085	up-regulated
Pter	phosphotriesterase related	63852	1.3866	2.07e-08	up-regulated
Ccdc55	coiled-coil domain containing 55	303346	1.38651	2.3e-06	up-regulated
Znf688	zinc finger protein 688	293511	1.38611	0.00452459	up-regulated
RGD1306437	similar to RIKEN cDNA 6330409N04	290303	1.386	7.74e-06	up-regulated
RGD1309735	similar to CG14977-PA	360776	1.38581	0.00202965	up-regulated
Sorbs1	sorbin and SH3 domain containing 1	686098	1.38516	0.0008185	up-regulated
Acbd4	acyl-Coenzyme A binding domain containin	303577	1.38499	7.43e-06	up-regulated
Pfkp	phosphofructokinase, platelet	60416	1.38474	9.25e-06	up-regulated
Sat1	spermidine/spermine N1-acetyl transferas	302642	1.38423	0.00073907	up-regulated
Btbd7	BTB (POZ) domain containing 7	362772	1.3841	3.01e-08	up-regulated
Wdr45	WD repeat domain 45	302559	1.38407	1.18e-06	up-regulated
Bbx	bobby sox homolog (Drosophila)	303970	1.38395	6.79e-07	up-regulated
Zbtb20	zinc finger and BTB domain containing 20	288105	1.38338	0.00079732	up-regulated
Crip	cysteine-rich intestinal protein	691657	1.38338	0.00025243	up-regulated
Pgam2	phosphoglycerate mutase 2 (muscle)	24959	1.38316	0.00013969	up-regulated
Mrpl45	mitochondrial ribosomal protein L45	287656	1.38283	7.08e-07	up-regulated
RGD1307222	similar to mKIAA0664 protein	303300	1.3828	3.85e-05	up-regulated
Hspc159	galectin-related protein	360983	1.38269	0.00068693	up-regulated
Hoxa9	homeobox A9	500126	1.38221	4.84e-08	up-regulated
Fbxo22	F-box protein 22	300724	1.38179	2.66e-07	up-regulated
Aurkaip1	aurora kinase A interacting protein 1	298687	1.38134	0.00399189	up-regulated
Tgm2	transglutaminase 2, C polypeptide	56083	1.38132	8.31e-05	up-regulated
Crk	v-crk sarcoma virus CT10 oncogene homolo	54245	1.38006	1.47e-05	up-regulated
RGD1307752	similar to RIKEN cDNA 1110008F13	296315	1.38002	2.39e-05	up-regulated
Mrps24	mitochondrial ribosomal protein S24	498406	1.37996	0.00016199	up-regulated
Coq3	coenzyme Q3 homolog, methyltransferase (	29309	1.37994	1.03e-05	up-regulated
Lnpep	leucyl/cystinyl aminopeptidase	171105	1.37964	1.34e-07	up-regulated
LOC362795	immunoglobulin G heavy chain	362795	1.37956	3.18e-07	up-regulated
Dph3	DPH3, KTI11 homolog (S. cerevisiae)	680594	1.37915	0.00051554	up-regulated
Mrpl21	mitochondrial ribosomal protein L21	309140	1.37896	0.00062018	up-regulated
Lsm14a	LSM14A, SCD6 homolog A (S. cerevisiae)	361554	1.37892	8.83e-05	up-regulated
LOC314407	similar to importin 11	314407	1.37868	6.45e-06	up-regulated
Pdpr	pyruvate dehydrogenase phosphatase regul	307852	1.37865	1.41e-05	up-regulated
Vamp7	vesicle-associated membrane protein 7	85491	1.37805	1.82e-06	up-regulated
Atf5	activating transcription factor 5	282840	1.37753	3.12e-08	up-regulated
Gstt1	glutathione S-transferase theta 1	25260	1.37746	1.4e-06	up-regulated
LOC100363494	ubiquitin B-like	100363494	1.37741	2.66e-05	up-regulated
RGD1560612	similar to PHF21A protein	362166	1.37701	2.12e-05	up-regulated
Dimt1l	DIM1 dimethyladenosine transferase 1-lik	294718	1.37696	2.64e-07	up-regulated
Arhgef17	Rho guanine nucleotide exchange factor (	308862	1.37643	0.00019197	up-regulated
Lman2l	lectin, mannose-binding 2-like	301343	1.37641	9.43e-06	up-regulated
Csnk1a1	casein kinase 1, alpha 1	113927	1.37595	0.00017392	up-regulated
Dyrk1a	dual-specificity tyrosine-(Y)-phosphoryl	25255	1.37587	6.9e-06	up-regulated
Dpp8	dipeptidylpeptidase 8	315758	1.37548	5.01e-06	up-regulated
Usp15	ubiquitin specific peptidase 15	171329	1.3749	7.96e-06	up-regulated
Ubac1	UBA domain containing 1	362087	1.37434	2.82e-07	up-regulated
Tsc22d2	TSC22 domain family, member 2	499624	1.37411	1.65e-05	up-regulated
Plxnb1	plexin B1	316009	1.37312	0.00019863	up-regulated
RGD1309051	similar to chromosome 14 open reading fr	299153	1.37295	4.37e-06	up-regulated
LOC100359982	brain protein 44	100359982	1.37274	2.49e-05	up-regulated
Atl3	atlastin GTPase 3	309187	1.37236	0.00073496	up-regulated
Plekhm3	pleckstrin homology domain containing, f	316455	1.37231	8.47e-08	up-regulated
Ppm1a	protein phosphatase 1A, magnesium depend	24666	1.37167	0.00020756	up-regulated
RGD1561955	similar to diacylglycerol kinase eta	361076	1.37127	1.01e-06	up-regulated
Aox1	aldehyde oxidase 1	54349	1.37115	1.14e-07	up-regulated
Rgs7bp	regulator of G-protein signaling 7 bindi	294715	1.37112	0.010206	up-regulated
B2m	beta-2 microglobulin	24223	1.37095	0.00144109	up-regulated
Zfhx3	zinc finger homeobox 3	307829	1.37074	0.00151847	up-regulated
RGD1311350	similar to kIAA0367	293823	1.37069	7.43e-05	up-regulated
Ogfrl1	opioid growth factor receptor-like 1	316290	1.37056	1.82e-08	up-regulated
Spryd3	SPRY domain containing 3	315327	1.37047	1.48e-05	up-regulated
Mab21l1	mab-21-like 1 (C. elegans)	688394	1.36986	0.00020312	up-regulated
Agl	amylo-1,6-glucosidase, 4-alpha-glucanotr	362029	1.36977	8.3e-08	up-regulated
LOC100361126	ubiquinol-cytochrome c reductase complex	100361126	1.36895	1.5e-05	up-regulated
RGD1565705	similar to chr2 synaptotagmin	299488	1.36868	0.00051214	up-regulated
Ccdc32	coiled-coil domain containing 32	296081	1.36797	2.47e-06	up-regulated
Fam174a	family with sequence similarity 174, mem	301634	1.36793	0.00014472	up-regulated
Fam107a	family with sequence similarity 107, mem	361018	1.36754	0.00029238	up-regulated
Lims2	LIM and senescent cell antigen like doma	361303	1.36703	0.00019605	up-regulated
Emd	emerin	25437	1.36657	0.0001937	up-regulated
Icoslg	inducible T-cell co-stimulator ligand	499415	1.3665	0.00062806	up-regulated
Sts	steroid sulfatase	24800	1.36638	2.52e-10	up-regulated
Syne1	spectrin repeat containing, nuclear enve	499010	1.36632	0.00070996	up-regulated
Acss2	acyl-CoA synthetase short-chain family m	311569	1.3662	8.42e-05	up-regulated
Lgals8	lectin, galactoside-binding, soluble, 8	116641	1.36535	5.75e-07	up-regulated
Rnf34	ring finger protein 34	282845	1.36467	2.03e-07	up-regulated
Kpna4	karyopherin alpha 4 (importin alpha 3)	361959	1.36458	0.00022539	up-regulated
Nt5dc3	5'-nucleotidase domain containing 3	691922	1.36454	2.86e-05	up-regulated
Bcam	basal cell adhesion molecule	78958	1.36421	3.64e-05	up-regulated
Rock2	Rho-associated coiled-coil containing pr	25537	1.36416	0.00035527	up-regulated
Dynlt3	dynein light chain Tctex-type 3	363448	1.36412	0.00019656	up-regulated
Ell2	elongation factor RNA polymerase II 2	309918	1.36384	1.15e-05	up-regulated
Mmadhc	methylmalonic aciduria (cobalamin defici	362134	1.36276	0.00024269	up-regulated
Itga3	integrin, alpha 3	360606	1.36259	0.00431049	up-regulated
Mfge8	milk fat globule-EGF factor 8 protein	25277	1.36196	3.42e-05	up-regulated
Coq10b	coenzyme Q10 homolog B (S. cerevisiae)	301416	1.36184	6.72e-07	up-regulated
Smg7	Smg-7 homolog, nonsense mediated mRNA de	360855	1.36065	4.1e-05	up-regulated
C1qb	complement component 1, q subcomponent,	29687	1.36013	1.48e-05	up-regulated
Tmbim1	transmembrane BAX inhibitor motif contai	316516	1.35996	0.0001311	up-regulated
Slc38a1	solute carrier family 38, member 1	170567	1.35995	0.00236267	up-regulated
Mgat5	mannosyl (alpha-1,6-)-glycoprotein beta-	65271	1.35995	5.32e-06	up-regulated
Psmc5	proteasome (prosome, macropain) 26S subu	81827	1.35989	1.26e-05	up-regulated
Chd4	chromodomain helicase DNA binding protei	117535	1.35978	0.00285851	up-regulated
Minpp1	multiple inositol polyphosphate histidin	29688	1.3596	0.00074893	up-regulated
St3gal3	ST3 beta-galactoside alpha-2,3-sialyltra	64445	1.35958	0.00123669	up-regulated
P2rx5	purinergic receptor P2X, ligand-gated io	113995	1.35951	9.95e-08	up-regulated
Nap1l4	nucleosome assembly protein 1-like 4	361684	1.35927	0.00038571	up-regulated
Tmem176a	transmembrane protein 176A	297077	1.35891	8.21e-05	up-regulated
Letmd1	LETM1 domain containing 1	681352	1.35876	0.00163844	up-regulated
Chrac1	chromatin accessibility complex 1	315058	1.35861	1.15e-06	up-regulated
Ndufa4	NADH dehydrogenase (ubiquinone) 1 alpha	681024	1.35842	0.00525481	up-regulated
Cox5b	cytochrome c oxidase subunit Vb	94194	1.35817	5.7e-06	up-regulated
Rasl11b	RAS-like family 11 member B	305302	1.3581	0.00327902	up-regulated
Got2	glutamic-oxaloacetic transaminase 2, mit	25721	1.35778	1.37e-06	up-regulated
Stat1	signal transducer and activator of trans	25124	1.35758	0.0003807	up-regulated
Psme1	proteasome (prosome, macropain) activato	29630	1.35733	0.00116872	up-regulated
Surf2	surfeit 2	619345	1.35719	1.18e-05	up-regulated
RGD1311745	similar to RIKEN cDNA 1110059G10	301079	1.35664	0.00020192	up-regulated
Aldoa	aldolase A, fructose-bisphosphate	24189	1.35628	2.43e-05	up-regulated
Diaph1	diaphanous homolog 1 (Drosophila)	307483	1.35623	8.38e-06	up-regulated
Cog4	component of oligomeric golgi complex 4	361407	1.35621	1.59e-05	up-regulated
RGD1564516	similar to smuckler	497891	1.35612	9.97e-06	up-regulated
Sparcl1	SPARC-like 1 (hevin)	25434	1.35601	7.69e-08	up-regulated
Rtn4rl1	reticulon 4 receptor-like 1	303311	1.35591	3.19e-08	up-regulated
Sdr39u1	short chain dehydrogenase/reductase fami	361044	1.35539	3.03e-06	up-regulated
LOC681300	similar to CXXC finger 5	681300	1.35526	0.000168	up-regulated
RGD1306936	similar to chromosome 7 open reading fra	297082	1.35478	0.00010709	up-regulated
Setd3	SET domain containing 3	299295	1.35471	3.04e-05	up-regulated
Yaf2	YY1 associated factor 2	690262	1.35471	0.00031577	up-regulated
Pphln1	periphilin 1	366975	1.35443	3.86e-06	up-regulated
Gadd45g	growth arrest and DNA-damage-inducible,	291005	1.3543	0.00263461	up-regulated
Wdr35	WD repeat domain 35	298876	1.3542	4.17e-11	up-regulated
Commd3	COMM domain containing 3	291339	1.35384	0.00022897	up-regulated
Tbx15	T-box 15	295315	1.35291	0.00699017	up-regulated
Mtus1	mitochondrial tumor suppressor 1	306487	1.35272	0.00061644	up-regulated
Hspd1	heat shock 60kDa protein 1	63868	1.35235	0.00834707	up-regulated
Tgoln1	trans-golgi network protein	192152	1.35205	6.98e-07	up-regulated
Ppm1l	protein phosphatase 1 (formerly 2C)-like	310506	1.35182	0.00134424	up-regulated
Gls	glutaminase	24398	1.35129	0.00262149	up-regulated
Immt	inner membrane protein, mitochondrial	312444	1.35092	1.38e-05	up-regulated
Aldh3a1	aldehyde dehydrogenase 3 family, member	25375	1.35064	6.48e-07	up-regulated
Narfl	nuclear prelamin A recognition factor-li	360496	1.34925	2.75e-06	up-regulated
Mrpl1	mitochondrial ribosomal protein L1	289491	1.34918	6.03e-06	up-regulated
Optn	optineurin	246294	1.34844	1.26e-09	up-regulated
Tmem216	transmembrane protein 216	361727	1.3474	2.95e-06	up-regulated
Ndufs8	NADH dehydrogenase (ubiquinone) Fe-S pro	293652	1.34711	9.89e-05	up-regulated
Herc3	hect domain and RLD 3	362377	1.34709	0.00013703	up-regulated
Pptc7	PTC7 protein phosphatase homolog (S. cer	304488	1.34699	2.32e-07	up-regulated
Cdc73	cell division cycle 73, Paf1/RNA polymer	304832	1.34697	1.07e-05	up-regulated
Parp8	poly (ADP-ribose) polymerase family, mem	294762	1.34689	0.00010969	up-regulated
Itgb8	integrin, beta 8	362800	1.34636	5.11e-07	up-regulated
Fbxo33	F-box protein 33	314157	1.34585	1.51e-07	up-regulated
Cntn2	contactin 2 (axonal)	25356	1.3458	1.06e-07	up-regulated
RGD1309543	similar to 2310014H01Rik protein	361790	1.3458	5.41e-06	up-regulated
Ctsf	cathepsin F	361704	1.34546	1.67e-05	up-regulated
Mtmr6	myotubularin related protein 6	305935	1.34491	2.19e-08	up-regulated
Tmco1	transmembrane and coiled-coil domains 1	289196	1.34458	0.00258092	up-regulated
Hspa2	heat shock protein alpha 2	60460	1.34435	1.14e-05	up-regulated
Plcd3	phospholipase C, delta 3	287745	1.34417	2.03e-06	up-regulated
Fam63a	family with sequence similarity 63, memb	310665	1.34384	4.75e-07	up-regulated
Ppp1r9a	protein phosphatase 1, regulatory (inhib	84685	1.34345	7.62e-07	up-regulated
C1qc	complement component 1, q subcomponent,	362634	1.34334	1.29e-06	up-regulated
Tmem117	transmembrane protein 117	500921	1.34314	1.31e-06	up-regulated
Atp5j	ATP synthase, H+ transporting, mitochond	94271	1.34309	3.97e-05	up-regulated
Bphl	biphenyl hydrolase-like (serine hydrolas	361239	1.34296	0.0012359	up-regulated
Slc39a1	solute carrier family 39 (zinc transport	361986	1.34286	0.00019594	up-regulated
Thra	thyroid hormone receptor alpha	81812	1.3427	3.83e-05	up-regulated
Kif5b	kinesin family member 5B	117550	1.34242	0.00067503	up-regulated
Camsap1l1	calmodulin regulated spectrin-associated	289400	1.34232	0.0001017	up-regulated
Mccc2	methylcrotonoyl-Coenzyme A carboxylase 2	361884	1.341	1.52e-06	up-regulated
Mrps15	mitochondrial ribosomal protein S15	298517	1.34084	0.00010958	up-regulated
Pja2	praja 2, RING-H2 motif containing	192256	1.34032	3.44e-05	up-regulated
Dpy30	dpy-30 homolog (C. elegans)	286897	1.34015	0.00025967	up-regulated
Rnasek	ribonuclease, RNase K	287453	1.34012	0.00469306	up-regulated
Oxsr1	oxidative-stress responsive 1	316064	1.34	6.84e-06	up-regulated
Hbegf	heparin-binding EGF-like growth factor	25433	1.33983	0.0002405	up-regulated
Ahcyl2	adenosylhomocysteinase-like 2	312192	1.33927	1.39e-06	up-regulated
Fbxl20	F-box and leucine-rich repeat protein 20	64039	1.33926	1.1e-05	up-regulated
Ehd1	EH-domain containing 1	293692	1.33919	0.00608487	up-regulated
LOC499465	hypothetical protein LOC499465	499465	1.33884	9.53e-06	up-regulated
Ppp2cb	protein phosphatase 2, catalytic subunit	24673	1.33883	0.00048406	up-regulated
Cenpv	centromere protein V	501702	1.33854	6.43e-07	up-regulated
Lgals3	lectin, galactoside-binding, soluble, 3	83781	1.33851	3.36e-05	up-regulated
Trim47	tripartite motif-containing 47	690374	1.33827	0.00290216	up-regulated
Ipo11	importin 11	310056	1.33804	0.00016607	up-regulated
RGD1307041	similar to hypothetical protein FLJ11305	361182	1.33745	0.0004173	up-regulated
Atg3	ATG3 autophagy related 3 homolog (S. cer	171415	1.33733	0.00326884	up-regulated
P2ry6	pyrimidinergic receptor P2Y, G-protein c	117264	1.33704	0.00025591	up-regulated
Aldh3a2	aldehyde dehydrogenase 3 family, member	65183	1.33688	1.15e-05	up-regulated
Esm1	endothelial cell-specific molecule 1	64536	1.33679	2.58e-05	up-regulated
B9d1	B9 protein domain 1	287383	1.3367	9.06e-08	up-regulated
Csgalnact1	chondroitin sulfate N-acetylgalactosamin	306375	1.33625	0.0035793	up-regulated
Dguok	deoxyguanosine kinase	297389	1.3362	1.94e-05	up-regulated
Muted	muted homolog (mouse)	306868	1.33618	9.12e-10	up-regulated
RGD1565536	similar to hypothetical protein	311323	1.336	1.31e-07	up-regulated
LOC100362985	ras-related protein Rab-12-like	100362985	1.3358	0.00157424	up-regulated
Rbms2	RNA binding motif, single stranded inter	288771	1.33536	0.00082706	up-regulated
LOC680222	similar to zinc finger protein 748 isofo	680222	1.33457	7.48e-07	up-regulated
MGC72974	hypothetical LOC316976	316976	1.33454	5.29e-06	up-regulated
RGD1311345	similar to CG9752-PA	361201	1.3344	0.0017862	up-regulated
Asah2	N-acylsphingosine amidohydrolase (non-ly	114104	1.33437	1.01e-09	up-regulated
Psmg1	proteasome (prosome, macropain) assembly	288236	1.33422	1.23e-05	up-regulated
Glcci1	glucocorticoid induced transcript 1	500026	1.33422	6.4e-06	up-regulated
Akap1	A kinase (PRKA) anchor protein 1	114124	1.3342	0.00023395	up-regulated
Pcnx	pecanex homolog (Drosophila)	314288	1.33399	0.00319627	up-regulated
Chchd8	coiled-coil-helix-coiled-coil-helix doma	499214	1.33372	2.07e-08	up-regulated
Fam104a	family with sequence similarity 104, mem	619573	1.33358	9.01e-05	up-regulated
Glrx2	glutaredoxin 2	114022	1.33347	0.00032376	up-regulated
Tmem70	transmembrane protein 70	500384	1.33338	5.47e-06	up-regulated
Fbxo6	F-box protein 6	192351	1.33312	0.00065865	up-regulated
Lancl1	LanC lantibiotic synthetase component C-	114515	1.33289	3.37e-05	up-regulated
Bmi1	Bmi1 polycomb ring finger oncogene	307151	1.33255	2.01e-05	up-regulated
Hdac5	histone deacetylase 5	84580	1.33214	0.0005244	up-regulated
Dzip1l	DAZ interacting protein 1-like	315952	1.332	5.55e-05	up-regulated
Spink8	serine peptidase inhibitor, Kazal type 8	301016	1.33171	2.9e-05	up-regulated
Hk2	hexokinase 2	25059	1.33154	5.33e-07	up-regulated
Adap1	ArfGAP with dual PH domains 1	171097	1.33145	5.72e-05	up-regulated
LOC100362102	LSM14 homolog B	100362102	1.33059	0.00022667	up-regulated
Gpx4	glutathione peroxidase 4	29328	1.33045	1.98e-06	up-regulated
Rspo1	R-spondin homolog (Xenopus laevis)	313589	1.3298	0.00649392	up-regulated
Crip2	cysteine-rich protein 2	338401	1.32967	2.09e-05	up-regulated
Armc1	armadillo repeat containing 1	294948	1.32941	1.53e-05	up-regulated
Lrrc16a	leucine rich repeat containing 16A	306941	1.32936	1.58e-08	up-regulated
Yipf6	Yip1 domain family, member 6	363476	1.3293	4.26e-07	up-regulated
Anxa1	annexin A1	25380	1.32899	0.00488986	up-regulated
RGD735029	SEL1 domain containing protein RGD735029	307480	1.32898	4.68e-06	up-regulated
Trappc3	trafficking protein particle complex 3	362599	1.3285	0.00050066	up-regulated
Ppara	peroxisome proliferator activated recept	25747	1.32826	1.84e-05	up-regulated
Prepl	prolyl endopeptidase-like	298771	1.3282	2.03e-06	up-regulated
Rdh10	retinol dehydrogenase 10 (all-trans)	353252	1.32768	0.0006495	up-regulated
Rragc	Ras-related GTP binding C	298514	1.32746	7.68e-06	up-regulated
Il17b	interleukin 17B	116472	1.32732	2.53e-06	up-regulated
Ndufc1	NADH dehydrogenase (ubiquinone) 1, subco	689938	1.32714	3.31e-06	up-regulated
Dhx32	DEAH (Asp-Glu-Ala-His) box polypeptide 3	361667	1.3271	3.95e-09	up-regulated
Kctd1	potassium channel tetramerisation domain	291772	1.32705	1.29e-06	up-regulated
Pkd2	polycystic kidney disease 2 homolog (hum	498328	1.327	0.00389462	up-regulated
Zcchc12	zinc finger, CCHC domain containing 12	313436	1.32693	4.84e-07	up-regulated
C1qtnf7	C1q and tumor necrosis factor related pr	305423	1.3266	0.00200082	up-regulated
Smad7	SMAD family member 7	81516	1.32642	7.38e-07	up-regulated
Tfdp2	transcription factor Dp-2 (E2F dimerizat	300947	1.32627	5.97e-09	up-regulated
Ddit3	DNA-damage inducible transcript 3	29467	1.32594	8.55e-06	up-regulated
Dnaja4	DnaJ (Hsp40) homolog, subfamily A, membe	300721	1.32565	3.95e-07	up-regulated
Slc25a11	solute carrier family 25 (mitochondrial	64201	1.32538	5.42e-06	up-regulated
Dnal1	dynein, axonemal, light chain 1	685664	1.32527	0.00017648	up-regulated
Rgs5	regulator of G-protein signaling 5	54294	1.32487	9.56e-07	up-regulated
Ube2f	ubiquitin-conjugating enzyme E2F (putati	363284	1.32428	0.00032293	up-regulated
LOC688739	similar to Glyceraldehyde-3-phosphate de	688739	1.32426	5.97e-08	up-regulated
Ubl3	ubiquitin-like 3	363869	1.32377	4.43e-05	up-regulated
RGD1306151	similar to hypothetical protein DKFZp761	362455	1.32305	1.01e-06	up-regulated
Tmem195	transmembrane protein 195	362732	1.32261	1.69e-08	up-regulated
Selm	selenoprotein M	498398	1.32239	0.00076646	up-regulated
Dnlz	DNL-type zinc finger	296587	1.32221	1.99e-05	up-regulated
Lsmd1	LSM domain containing 1	287429	1.32213	0.00966182	up-regulated
Zfp365	zinc finger protein 365	499425	1.3219	4.06e-06	up-regulated
Dnajc12	DnaJ (Hsp40) homolog, subfamily C, membe	619393	1.32159	2.82e-09	up-regulated
Actr10	actin-related protein 10 homolog (S. cer	299121	1.32105	9.99e-06	up-regulated
Iqgap1	IQ motif containing GTPase activating pr	361598	1.32088	0.00063083	up-regulated
Srp54a	signal recognition particle 54a	116650	1.32038	0.00019538	up-regulated
Magmas	mitochondria-associated protein involved	679907	1.31993	0.00020252	up-regulated
Epdr1	ependymin related protein 1 (zebrafish)	291180	1.3194	0.00039718	up-regulated
Klhl31	kelch-like 31 (Drosophila)	315833	1.31934	9.43e-08	up-regulated
LOC100363003	cDNA sequence BC034664-like	100363003	1.31926	2.06e-05	up-regulated
Tpm2	tropomyosin 2, beta	500450	1.3192	0.00671978	up-regulated
Synj2bp	synaptojanin 2 binding protein	64531	1.31902	0.00645455	up-regulated
Mif4gd	MIF4G domain containing	360659	1.31893	4.2e-07	up-regulated
LOC679578	similar to Protein C18orf1	679578	1.31883	1.57e-05	up-regulated
Atp6v1d	ATPase, H+ transporting, lysosomal V1 su	299159	1.31882	0.00071692	up-regulated
Aig1	androgen-induced 1	292486	1.31881	0.00019866	up-regulated
Phc3	polyhomeotic homolog 3 (Drosophila)	310258	1.31849	3.24e-05	up-regulated
Cnn1	calponin 1, basic, smooth muscle	65204	1.31777	6.92e-05	up-regulated
Zc3h6	zinc finger CCCH type containing 6	311415	1.31765	5.42e-09	up-regulated
Vps29	vacuolar protein sorting 29 homolog (S.	288666	1.31748	0.00342179	up-regulated
Ttc39b	tetratricopeptide repeat domain 39B	298186	1.31733	1.17e-07	up-regulated
Timm44	translocase of inner mitochondrial membr	29635	1.31717	1.93e-08	up-regulated
Zfp281	zinc finger protein 281	305083	1.31715	0.00161059	up-regulated
RGD1564552	similar to ribosomal protein L21	291367	1.31636	0.00020825	up-regulated
RGD1306682	similar to RIKEN cDNA 1810046J19	360617	1.31625	5.36e-06	up-regulated
Plb1	phospholipase B1	192259	1.31624	1.94e-07	up-regulated
RGD1562326	similar to ubiquitin-protein ligase E3-a	499877	1.31598	0.00013049	up-regulated
Pi4k2a	phosphatidylinositol 4-kinase type 2 alp	114554	1.31581	4.72e-05	up-regulated
Rab24	RAB24, member RAS oncogene family	361208	1.31564	2.4e-05	up-regulated
Myh11	myosin, heavy chain 11, smooth muscle	24582	1.31562	4.06e-07	up-regulated
Mif	macrophage migration inhibitory factor	81683	1.31526	0.00267224	up-regulated
Bloc1s1	biogenesis of lysosomal organelles compl	288785	1.3148	0.00494385	up-regulated
Urm1	ubiquitin related modifier 1 homolog (S.	311840	1.31426	0.0005199	up-regulated
Tnfsf10	tumor necrosis factor (ligand) superfami	246775	1.31337	7.45e-06	up-regulated
Snx10	sorting nexin 10	297096	1.31332	0.00140977	up-regulated
LOC686066	similar to 60S ribosomal protein L38	686066	1.31319	3.44e-06	up-regulated
LOC100360708	ubiquitin A-52 residue ribosomal protein	100360708	1.31307	9.89e-05	up-regulated
Ccng1	cyclin G1	25405	1.31282	2.23e-05	up-regulated
Zfand2a	zinc finger, AN1-type domain 2A	360772	1.31255	8.08e-06	up-regulated
Alg11	asparagine-linked glycosylation 11, alph	361174	1.31202	0.00033801	up-regulated
Gfm1	G elongation factor, mitochondrial 1	114017	1.31197	1.53e-05	up-regulated
Pias1	protein inhibitor of activated STAT, 1	300772	1.31194	4.02e-05	up-regulated
Arl4d	ADP-ribosylation factor-like 4D	303559	1.31181	0.00031884	up-regulated
Idh3g	isocitrate dehydrogenase 3 (NAD), gamma	25179	1.31168	0.00017322	up-regulated
Atp6v1e1	ATPase, H+ transporting, lysosomal V1 su	297566	1.31142	0.00153218	up-regulated
Fbxo30	F-box protein 30	308283	1.31134	0.00029273	up-regulated
Psmd14	proteasome (prosome, macropain) 26S subu	311078	1.31107	0.00248544	up-regulated
RGD1562230	similar to catenin alpha 3	361839	1.31081	0.00167095	up-regulated
Stx11	syntaxin 11	292483	1.31048	0.00039549	up-regulated
Cspg4	chondroitin sulfate proteoglycan 4	81651	1.31045	0.00670227	up-regulated
Abcb7	ATP-binding cassette, sub-family B (MDR/	302395	1.31044	8.67e-07	up-regulated
Tbc1d2	TBC1 domain family, member 2	313234	1.31019	2.45e-07	up-regulated
Lig4	ligase IV, DNA, ATP-dependent	290907	1.30974	0.00656836	up-regulated
RGD1310571	similar to hypothetical protein	361301	1.30919	0.0015365	up-regulated
Pik3r3	phosphoinositide-3-kinase, regulatory su	60664	1.30911	5.59e-05	up-regulated
Sqstm1	sequestosome 1	113894	1.30893	2.39e-05	up-regulated
MGC94207	similar to RIKEN cDNA C030006K11	362946	1.30852	6.58e-05	up-regulated
Riok2	RIO kinase 2 (yeast)	308201	1.3081	5.85e-05	up-regulated
B3gnt2	UDP-GlcNAc:betaGal beta-1,3-N-acetylgluc	305571	1.30791	4.52e-06	up-regulated
Nit2	nitrilase family, member 2	288174	1.30785	0.00024252	up-regulated
Pin1	peptidylprolyl cis/trans isomerase, NIMA	298696	1.30713	0.00015836	up-regulated
Actr1b	ARP1 actin-related protein 1 homolog B (	316333	1.30687	6.58e-07	up-regulated
Ncoa4	nuclear receptor coactivator 4	619385	1.30652	2e-05	up-regulated
Dapk3	death-associated protein kinase 3	64391	1.30614	0.00070952	up-regulated
RT1-A2	RT1 class Ia, locus A2	24974	1.30549	0.00278928	up-regulated
Sepw1	selenoprotein W, 1	25545	1.30544	4.95e-05	up-regulated
Klhl24	kelch-like 24 (Drosophila)	303803	1.30537	0.00661587	up-regulated
Hexim1	hexamethylene bis-acetamide inducible 1	498008	1.30507	1.27e-05	up-regulated
Amz2	archaelysin family metallopeptidase 2	360650	1.30462	2.76e-05	up-regulated
Ube2g2	ubiquitin-conjugating enzyme E2G 2 (UBC7	294331	1.30447	8.18e-06	up-regulated
Ldhb	lactate dehydrogenase B	24534	1.30446	7.44e-05	up-regulated
Camk1	calcium/calmodulin-dependent protein kin	171503	1.30444	8.44e-06	up-regulated
P2rx1	purinergic receptor P2X, ligand-gated io	25505	1.30408	0.00139536	up-regulated
Fermt2	fermitin family homolog 2 (Drosophila)	289992	1.3039	0.00094443	up-regulated
Twist1	twist homolog 1 (Drosophila)	85489	1.30377	3.81e-05	up-regulated
Rab11fip2	RAB11 family interacting protein 2 (clas	308003	1.30373	1.92e-06	up-regulated
Snupn	snurportin 1	316108	1.30314	3.04e-06	up-regulated
Tfb2m	transcription factor B2, mitochondrial	289307	1.30297	3.62e-07	up-regulated
Nalcn	sodium leak channel, non-selective	266760	1.30296	1.5e-09	up-regulated
Tmem200b	transmembrane protein 200B	688757	1.30278	0.00132893	up-regulated
Col18a1	collagen, type XVIII, alpha 1	85251	1.30251	1.15e-05	up-regulated
Chi3l1	chitinase 3-like 1	89824	1.30204	9.23e-07	up-regulated
Pgcp	plasma glutamate carboxypeptidase	58952	1.30164	0.00052395	up-regulated
Mtx2	metaxin 2	288150	1.30119	0.00012842	up-regulated
Ppp5c	protein phosphatase 5, catalytic subunit	65179	1.30116	0.00014528	up-regulated
Mrrf	mitochondrial ribosome recycling factor	311903	1.30116	1.69e-06	up-regulated
Polm	polymerase (DNA directed), mu	289757	1.30115	0.00050372	up-regulated
RT1-DMa	RT1 class II, locus DMa	294274	1.30024	0.00118635	up-regulated
Tagln	transgelin	25123	1.30018	3.59e-08	up-regulated
Snx13	sorting nexin 13	362731	1.29998	2.43e-05	up-regulated
Dctn3l1	dynactin 3-like 1	498977	1.29964	0.00552978	up-regulated
Rnf7	ring finger protein 7	300948	1.29929	0.00269031	up-regulated
Lepr	leptin receptor	24536	1.29925	1.19e-07	up-regulated
Ercc5	excision repair cross-complementing rode	301382	1.2989	1.43e-06	up-regulated
Fbxo9	f-box protein 9	300849	1.29867	0.00022159	up-regulated
Ccdc117	coiled-coil domain containing 117	498404	1.29863	7.92e-08	up-regulated
Cdh19	cadherin 19, type 2	360835	1.29837	5.07e-05	up-regulated
Fam76a	family with sequence similarity 76, memb	362618	1.29826	3e-06	up-regulated
Rab11a	RAB11a, member RAS oncogene family	81830	1.29797	0.00075588	up-regulated
Pink1	PTEN induced putative kinase 1	298575	1.2976	0.00172386	up-regulated
Fign	fidgetin	295649	1.29709	1.97e-06	up-regulated
Grinl1a	glutamate receptor, ionotropic, N-methyl	192147	1.29698	0.0003734	up-regulated
Arf2	ADP-ribosylation factor 2	79119	1.29696	9.97e-07	up-regulated
Scnm1	sodium channel modifier 1	310662	1.29675	3.75e-07	up-regulated
Plod2	procollagen lysine, 2-oxoglutarate 5-dio	300901	1.29674	0.00127541	up-regulated
Sumf1	sulfatase modifying factor 1	362409	1.29653	6.53e-05	up-regulated
Lage3	L antigen family, member 3	293863	1.2965	3.04e-06	up-regulated
Ltbp1	latent transforming growth factor beta b	59107	1.29604	0.00127776	up-regulated
Bxdc5	brix domain containing 5	499725	1.29594	7.51e-05	up-regulated
Rnf19a	ring finger protein 19A	362900	1.29582	1.5e-05	up-regulated
Satb1	SATB homeobox 1	316164	1.29553	0.00552556	up-regulated
Kcnd2	potassium voltage-gated channel, Shal-re	65180	1.29545	0.0105645	up-regulated
Prune	prune homolog (Drosophila)	310664	1.29541	1e-06	up-regulated
Rbm8a	RNA binding motif protein 8A	295284	1.29526	0.00456237	up-regulated
Ncoa3	nuclear receptor coactivator 3	84584	1.29525	0.00047631	up-regulated
Pld4	phospholipase D family, member 4	362792	1.29516	1.09e-05	up-regulated
Rapgef4	Rap guanine nucleotide exchange factor (	252857	1.29502	3.51e-07	up-regulated
Sh3bgr	SH3 domain binding glutamic acid-rich pr	498066	1.29486	1.88e-05	up-regulated
LOC100361944	hypothetical protein LOC100361944	100361944	1.29471	6.49e-07	up-regulated
RGD1309759	similar to cDNA sequence BC013529	361448	1.2947	1.2e-05	up-regulated
Usp20	ubiquitin specific peptidase 20	311856	1.29462	8.06e-06	up-regulated
Cpeb2	cytoplasmic polyadenylation element bind	360949	1.29458	5.02e-06	up-regulated
Chn2	chimerin (chimaerin) 2	84031	1.29427	0.00031185	up-regulated
Abhd13	abhydrolase domain containing 13	306630	1.29425	3.13e-07	up-regulated
Insig2	insulin induced gene 2	288985	1.29417	2.42e-05	up-regulated
LOC100362155	cysteine and histidine rich 1	100362155	1.29405	2.29e-06	up-regulated
Aip	aryl-hydrocarbon receptor-interacting pr	282827	1.29398	8.22e-06	up-regulated
Slfn2	schlafen 2	303380	1.29352	1.67e-05	up-regulated
Aebp1	AE binding protein 1	305494	1.29339	0.00010232	up-regulated
Fpgt	fucose-1-phosphate guanylyltransferase	310935	1.29333	8.81e-07	up-regulated
Lrpap1	low density lipoprotein receptor-related	116565	1.29323	9.32e-05	up-regulated
Adar	adenosine deaminase, RNA-specific	81635	1.2932	1.47e-06	up-regulated
Psmb1	proteasome (prosome, macropain) subunit,	94198	1.29318	4.78e-05	up-regulated
RGD1310553	similar to expressed sequence AI597479	301374	1.29303	2.35e-06	up-regulated
Trpc1	transient receptor potential cation chan	89821	1.29299	1.42e-05	up-regulated
Prkar2a	protein kinase, cAMP dependent regulator	29699	1.29297	0.00166425	up-regulated
Ccnk	cyclin K	500715	1.29295	8.99e-06	up-regulated
Psma2	proteasome (prosome, macropain) subunit,	29669	1.29277	0.00010451	up-regulated
Cpeb3	cytoplasmic polyadenylation element bind	309510	1.29277	1.08e-07	up-regulated
Acn9	ACN9 homolog (S. cerevisiae)	362323	1.29259	9.66e-07	up-regulated
Frk	fyn-related kinase	79209	1.29218	8.62e-05	up-regulated
RGD1565257	similar to zinc finger protein 650	311115	1.29128	4.29e-05	up-regulated
Trim5	tripartite motif-containing 5	308906	1.29075	0.00119406	up-regulated
Ppp1cb	protein phosphatase 1, catalytic subunit	25594	1.29071	0.00032488	up-regulated
Bmpr1a	bone morphogenetic protein receptor, typ	81507	1.29067	4.55e-05	up-regulated
Ard1a	ARD1 homolog A, N-acetyltransferase (S.	363518	1.29013	0.00059647	up-regulated
Zer1	zer-1 homolog (C. elegans)	311842	1.28986	2.62e-05	up-regulated
Ccdc47	coiled-coil domain containing 47	303606	1.28966	0.00027217	up-regulated
Nrd1	nardilysin 1 (N-arginine dibasic convert	25499	1.28897	0.00228078	up-regulated
Higd1a	HIG1 hypoxia inducible domain family, me	140937	1.28888	1.95e-05	up-regulated
Uba3	ubiquitin-like modifier activating enzym	117553	1.28874	0.00090479	up-regulated
Akap7	A kinase (PRKA) anchor protein 7	361458	1.28827	1.14e-05	up-regulated
Myl6	myosin, light chain 6, alkali, smooth mu	685867	1.28814	0.00125792	up-regulated
Leprotl1	leptin receptor overlapping transcript-l	361160	1.28793	0.00056821	up-regulated
Ahi1	Abelson helper integration site 1	308923	1.2879	2.22e-06	up-regulated
Pxmp3	peroxisomal membrane protein 3	29534	1.28788	2.18e-05	up-regulated
Bckdhb	branched chain keto acid dehydrogenase E	29711	1.28771	2.11e-06	up-regulated
Hexa	hexosaminidase A	300757	1.28728	3.72e-06	up-regulated
Kcnb1	potassium voltage gated channel, Shab-re	25736	1.2872	4.38e-07	up-regulated
Mrpl15	mitochondrial ribosomal protein L15	297799	1.28712	0.00045377	up-regulated
Fam53b	family with sequence similarity 53, memb	309060	1.28711	3.92e-05	up-regulated
Gng12	guanine nucleotide binding protein (G pr	114120	1.28683	6.24e-06	up-regulated
Atp6v0b	ATPase, H+ transporting, lysosomal 21kDa	298451	1.28646	2.95e-05	up-regulated
B4galt4	UDP-Gal:betaGlcNAc beta 1,4-galactosyltr	303923	1.28641	8.09e-06	up-regulated
Atp6v0e2	ATPase, H+ transporting V0 subunit e2	436582	1.28615	0.00011189	up-regulated
Ctdsp1	CTD (carboxy-terminal domain, RNA polyme	363249	1.28612	0.00025534	up-regulated
Cyp26b1	cytochrome P450, family 26, subfamily b,	312495	1.28584	0.00041845	up-regulated
Kcnq4	potassium voltage-gated channel, KQT-lik	298496	1.28561	0.00018348	up-regulated
Tmem2	transmembrane protein 2	309400	1.28543	0.00016713	up-regulated
Tex2	testis expressed 2	303611	1.28495	4.22e-08	up-regulated
Usp40	ubiquitin specific peptidase 40	316599	1.28465	0.00017692	up-regulated
Fcgr2b	Fc fragment of IgG, low affinity IIb, re	289211	1.28458	8.69e-07	up-regulated
Serpinb6a	serine (or cysteine) peptidase inhibitor	291085	1.28429	0.00013894	up-regulated
Emg1	EMG1 nucleolar protein homolog (S. cerev	312706	1.28428	5.16e-05	up-regulated
Il6ra	interleukin 6 receptor, alpha	24499	1.28423	2.51e-05	up-regulated
Hint3	histidine triad nucleotide binding prote	246769	1.28421	9.01e-06	up-regulated
Akt3	v-akt murine thymoma viral oncogene homo	29414	1.2842	0.00019303	up-regulated
Rnf5	ring finger protein 5	407784	1.2842	2.57e-06	up-regulated
Ndufa9	NADH dehydrogenase (ubiquinone) 1 alpha	362440	1.28406	8.23e-05	up-regulated
RGD1307648	similar to CG13901-PA	294004	1.28398	8.75e-07	up-regulated
Slc25a3	solute carrier family 25 (mitochondrial	245959	1.28387	0.00579805	up-regulated
Plekha5	pleckstrin homology domain containing, f	246237	1.28335	1.18e-07	up-regulated
Hif1an	hypoxia-inducible factor 1, alpha subuni	309434	1.28335	2.02e-05	up-regulated
Tlr4	toll-like receptor 4	29260	1.28325	1.35e-08	up-regulated
LOC100362321	rCG43335-like	100362321	1.28315	0.00045347	up-regulated
Atp6v1h	ATPase, H+ transporting, lysosomal V1 su	297797	1.28291	1.02e-05	up-regulated
Nme3	non-metastatic cells 3, protein expresse	85269	1.28278	3.3e-05	up-regulated
Pitpnm1	phosphatidylinositol transfer protein, m	361694	1.28275	1.4e-05	up-regulated
Ndufv3	NADH dehydrogenase (ubiquinone) flavopro	64539	1.28232	0.00060952	up-regulated
Phkg1	phosphorylase kinase, gamma 1	29353	1.28231	2.6e-07	up-regulated
RGD1561206	similar to solute carrier family 25 (mit	308678	1.28214	1.16e-07	up-regulated
LOC685431	similar to Alpha-enolase (2-phospho-D-gl	685431	1.2816	0.00060893	up-regulated
Kctd11	potassium channel tetramerisation domain	363634	1.28121	1.48e-06	up-regulated
Cox17	COX17 cytochrome c oxidase assembly homo	89786	1.28108	3.48e-05	up-regulated
Clmn	calmin	299285	1.2808	7.51e-05	up-regulated
C1r	complement component 1, r subcomponent	312705	1.28075	3.05e-06	up-regulated
N4bp2l2	NEDD4 binding protein 2-like 2	288416	1.28073	6.33e-06	up-regulated
Asb2	ankyrin repeat and SOCS box-containing 2	299266	1.2807	0.00096004	up-regulated
Cct8	chaperonin containing Tcp1, subunit 8 (t	288305	1.28004	0.00067424	up-regulated
Urod	uroporphyrinogen decarboxylase	29421	1.28003	0.00459506	up-regulated
Opcml	opioid binding protein/cell adhesion mol	116597	1.27947	0.00084872	up-regulated
Dctn5	dynactin 5	308961	1.27903	0.00029349	up-regulated
Idh2	isocitrate dehydrogenase 2 (NADP+), mito	361596	1.27899	0.00113065	up-regulated
Il17re	interleukin 17 receptor E	362417	1.27864	3.92e-06	up-regulated
Tnip1	TNFAIP3 interacting protein 1	363599	1.27843	1.59e-07	up-regulated
Ethe1	ethylmalonic encephalopathy 1	292710	1.27777	1.05e-08	up-regulated
RGD735175	hypothetical protein MGC:72616	316530	1.27768	0.00047359	up-regulated
Phlda3	pleckstrin homology-like domain, family	363989	1.2776	0.00013891	up-regulated
Mcam	melanoma cell adhesion molecule	78967	1.2775	0.00012174	up-regulated
RGD1564541	similar to hypothetical protein FLJ22965	313433	1.27738	6.9e-08	up-regulated
Hsbp1	heat shock factor binding protein 1	286899	1.2772	0.00808018	up-regulated
Cops6	COP9 constitutive photomorphogenic homol	304343	1.27704	6.48e-05	up-regulated
Mrpl35	mitochondrial ribosomal protein L35	297334	1.27661	2.54e-06	up-regulated
U2af1l4	U2 small nuclear RNA auxiliary factor 1-	361542	1.27653	8.59e-06	up-regulated
Mkrn1	makorin ring finger protein 1	296988	1.27623	0.00089762	up-regulated
Tomm40	translocase of outer mitochondrial membr	308416	1.27621	1.16e-05	up-regulated
Trip11	thyroid hormone receptor interactor 11	314393	1.27616	1.65e-07	up-regulated
Capzb	capping protein (actin filament) muscle	298584	1.27609	2.95e-05	up-regulated
Nhlrc2	NHL repeat containing 2	307986	1.27604	0.00115774	up-regulated
LOC100360606	zinc finger, RAN-binding domain containi	100360606	1.2756	0.00342281	up-regulated
Slc39a8	solute carrier family 39 (zinc transport	295455	1.27551	0.00685313	up-regulated
Bicd1	bicaudal D homolog 1 (Drosophila)	362466	1.27534	0.00012855	up-regulated
Psmd12	proteasome (prosome, macropain) 26S subu	287772	1.2749	0.00083894	up-regulated
Top3b	topoisomerase (DNA) III beta	287930	1.2749	8.71e-06	up-regulated
Nfe2l1	nuclear factor, erythroid derived 2,-lik	360610	1.27466	0.00428891	up-regulated
LOC100361234	BTB (POZ) domain containing 19-like	100361234	1.27445	0.00222285	up-regulated
RGD1565350	similar to Shb protein	362513	1.27429	4.2e-06	up-regulated
RGD1310224	similar to RIKEN cDNA 1810022C23	291076	1.27422	9.29e-05	up-regulated
Tubgcp5	tubulin, gamma complex associated protei	308663	1.27416	1.38e-07	up-regulated
Tmbim6	transmembrane BAX inhibitor motif contai	24822	1.27407	0.00030845	up-regulated
Cabp1	calcium binding protein 1	171051	1.27405	1.58e-06	up-regulated
Mrpl20	mitochondrial ribosomal protein L20	680747	1.27373	0.00045281	up-regulated
Secisbp2l	SECIS binding protein 2-like	296115	1.27349	0.00114889	up-regulated
Synpo2l	synaptopodin 2-like	305675	1.27309	0.00242177	up-regulated
LOC685244	similar to IQ motif and Sec7 domain 2	685244	1.27294	3.33e-07	up-regulated
Phf15	PHD finger protein 15	303113	1.2729	3.99e-10	up-regulated
Fam134b	family with sequence similarity 134, mem	619558	1.27284	0.00141296	up-regulated
Spsb3	splA/ryanodine receptor domain and SOCS	302981	1.27278	5.48e-06	up-regulated
Mrps23	mitochondrial ribosomal protein S23	360594	1.27278	0.00185572	up-regulated
LOC502894	hypothetical protein LOC502894	502894	1.2727	3.76e-05	up-regulated
Pde6d	phosphodiesterase 6D, cGMP-specific, rod	363272	1.2727	0.0101458	up-regulated
Ube2l3	ubiquitin-conjugating enzyme E2L 3	363836	1.27255	0.00046097	up-regulated
Gpnmb	glycoprotein (transmembrane) nmb	113955	1.27205	1.21e-05	up-regulated
RGD1562079	RGD1562079	499125	1.27171	0.00048403	up-regulated
LOC500959	triosephosphate isomerase	500959	1.27148	0.00145874	up-regulated
Slc43a2	solute carrier family 43, member 2	287532	1.27132	1.58e-10	up-regulated
Rab4a	RAB4A, member RAS oncogene family	25532	1.27131	1.66e-05	up-regulated
Glrx3	glutaredoxin 3	58815	1.27114	2.34e-05	up-regulated
Unc84b	unc-84 homolog B (C. elegans)	315135	1.27108	0.00669268	up-regulated
Slc25a38	solute carrier family 25, member 38	301067	1.27077	1.02e-06	up-regulated
Tmem5	transmembrane protein 5	299841	1.27042	5.3e-06	up-regulated
Cap1	CAP, adenylate cyclase-associated protei	64185	1.27028	4.02e-05	up-regulated
RGD1559971	similar to Na+ dependent glucose transpo	499462	1.27022	0.00020469	up-regulated
LOC294154	similar to chromosome 6 open reading fra	294154	1.2701	1.32e-06	up-regulated
LOC680257	similar to 60S ribosomal protein L7	680257	1.26996	0.00085974	up-regulated
Hnrnph2	heterogeneous nuclear ribonucleoprotein	308650	1.26974	0.00021413	up-regulated
Ssbp1	single-stranded DNA binding protein 1	54304	1.26968	0.00719896	up-regulated
Prex2	phosphatidylinositol-3,4,5-trisphosphate	312912	1.26949	0.00080157	up-regulated
Abtb2	ankyrin repeat and BTB (POZ) domain cont	171440	1.26904	0.00085263	up-regulated
LOC691939	Igh-6 protein-like	691939	1.26809	8.52e-07	up-regulated
Tmtc1	transmembrane and tetratricopeptide repe	362465	1.26808	0.00939927	up-regulated
Tmx1	thioredoxin-related transmembrane protei	362751	1.26757	0.00015389	up-regulated
Arl6ip4	ADP-ribosylation-like factor 6 interacti	288656	1.26755	3.48e-07	up-regulated
Ptplad2	protein tyrosine phosphatase-like A doma	362540	1.26752	8.28e-09	up-regulated
Slit3	slit homolog 3 (Drosophila)	83467	1.2675	5.47e-05	up-regulated
RT1-Bb	RT1 class II, locus Bb	309622	1.26749	0.00619377	up-regulated
Polr2b	polymerase (RNA) II (DNA directed) polyp	289561	1.26714	0.00014083	up-regulated
Agpat1	1-acylglycerol-3-phosphate O-acyltransfe	406165	1.26696	0.00397397	up-regulated
Sqrdl	sulfide quinone reductase-like (yeast)	691966	1.26639	0.00035245	up-regulated
Bcap31	B-cell receptor-associated protein 31	293852	1.26602	9.09e-05	up-regulated
Rwdd1	RWD domain containing 1	259218	1.26567	0.00798195	up-regulated
LOC303341	hypothetical LOC303341	303341	1.26511	2.23e-05	up-regulated
Pik3ip1	phosphoinositide-3-kinase interacting pr	305472	1.2651	3.55e-05	up-regulated
Ccdc104	coiled-coil domain containing 104	289859	1.26381	6.55e-06	up-regulated
Tmem160	transmembrane protein 160	292654	1.26365	3.84e-05	up-regulated
Fam92a1	family with sequence similarity 92, memb	297903	1.26363	0.00102472	up-regulated
Hsdl2	hydroxysteroid dehydrogenase like 2	313200	1.26355	4.26e-05	up-regulated
Wrb	tryptophan rich basic protein	288233	1.26347	0.0006077	up-regulated
Mllt6	myeloid/lymphoid or mixed-lineage leukem	303504	1.26345	0.00011641	up-regulated
Dnaja3	DnaJ (Hsp40) homolog, subfamily A, membe	360481	1.26337	6.2e-07	up-regulated
Nfkbib	nuclear factor of kappa light polypeptid	81525	1.2632	2.33e-07	up-regulated
Atp5a1	ATP synthase, H+ transporting, mitochond	65262	1.26315	0.00053933	up-regulated
Elof1	elongation factor 1 homolog (S. cerevisi	691193	1.26302	0.00012242	up-regulated
Gnpat	glyceronephosphate O-acyltransferase	84470	1.26295	0.0085438	up-regulated
Aven	apoptosis, caspase activation inhibitor	311299	1.26287	4.12e-07	up-regulated
Ptpn1	protein tyrosine phosphatase, non-recept	24697	1.26269	1.04e-06	up-regulated
Slc8a1	solute carrier family 8 (sodium/calcium	29715	1.26243	0.00088109	up-regulated
Rbl2	retinoblastoma-like 2	81758	1.2623	6.32e-06	up-regulated
Crcp	CGRP receptor component	114205	1.26211	7.92e-06	up-regulated
Ptgr2	prostaglandin reductase 2	299194	1.26207	0.00051113	up-regulated
Ankmy2	ankyrin repeat and MYND domain containin	314046	1.26207	0.00049017	up-regulated
Fmnl1	formin-like 1	287746	1.26186	7.15e-07	up-regulated
B9d2	B9 protein domain 2	308443	1.26175	3.25e-08	up-regulated
Gclc	glutamate-cysteine ligase, catalytic sub	25283	1.26157	2.92e-05	up-regulated
Itgb2	integrin, beta 2	309684	1.26151	1.74e-05	up-regulated
Clk4	CDC like kinase 4	287269	1.26143	0.00023688	up-regulated
Tmem87b	transmembrane protein 87B	362212	1.26126	0.00018188	up-regulated
Mbd2	methyl-CpG binding domain protein 2	680172	1.26102	1.43e-06	up-regulated
Opa1	optic atrophy 1 homolog (human)	171116	1.26045	8.83e-05	up-regulated
Stx7	syntaxin 7	60466	1.26043	4.94e-05	up-regulated
Mgp	matrix Gla protein	25333	1.26043	0.00187261	up-regulated
Folr2	folate receptor 2 (fetal)	293154	1.26004	0.00015259	up-regulated
Ndufaf3	NADH dehydrogenase (ubiquinone) 1 alpha	56769	1.25994	1.62e-06	up-regulated
Cltc	clathrin, heavy chain (Hc)	54241	1.25987	0.00045585	up-regulated
Rin2	Ras and Rab interactor 2	311494	1.25972	0.00012626	up-regulated
Meis2	Meis homeobox 2	311311	1.25942	3.17e-06	up-regulated
Vamp8	vesicle-associated membrane protein 8	83730	1.25933	2.2e-05	up-regulated
Endog	endonuclease G	362100	1.25921	4.29e-05	up-regulated
RGD1560073	similar to ribosomal protein S10	314054	1.25919	0.00241582	up-regulated
Faf1	Fas (TNFRSF6) associated factor 1	140657	1.25905	0.00030974	up-regulated
Bcas3	breast carcinoma amplified sequence 3	363662	1.25898	6.96e-05	up-regulated
Rai2	retinoic acid induced 2	501555	1.25882	6.8e-05	up-regulated
RGD1561444	similar to RIKEN cDNA 9530077C05	315473	1.25879	3.58e-10	up-regulated
Fbxo42	F-box protein 42	362646	1.25863	0.00215601	up-regulated
Lmo7	LIM domain 7	361084	1.25852	0.00054594	up-regulated
Itga7	integrin, alpha 7	81008	1.25844	0.01023	up-regulated
Gng8	guanine nucleotide binding protein (G pr	245986	1.25813	2.09e-06	up-regulated
RGD1306148	similar to KIAA0368	313196	1.25788	9.09e-05	up-regulated
Stip1	stress-induced phosphoprotein 1	192277	1.25786	0.00475221	up-regulated
Atoh8	atonal homolog 8 (Drosophila)	500200	1.2577	0.00070667	up-regulated
Hspbp1	HSPA (heat shock 70kDa) binding protein,	246146	1.25756	0.00034394	up-regulated
Trps1	trichorhinophalangeal syndrome I homolog	299897	1.2574	0.0004648	up-regulated
Arhgap17	Rho GTPase activating protein 17	63994	1.25728	4.48e-06	up-regulated
LOC100361788	retinitis pigmentosa 2 homolog	100361788	1.25705	9.46e-05	up-regulated
Vdac3	voltage-dependent anion channel 3	83532	1.25682	0.00356327	up-regulated
Zbtb44	zinc finger and BTB domain containing 44	363035	1.25676	3.78e-06	up-regulated
Pdrg1	p53 and DNA damage regulated 1	296278	1.25647	1.22e-08	up-regulated
Xk	X-linked Kx blood group (McLeod syndrome	497078	1.25634	7.11e-07	up-regulated
Snrnp27	small nuclear ribonucleoprotein 27kDa (U	362392	1.25627	3.85e-06	up-regulated
Cript	cysteine-rich PDZ-binding protein	56725	1.25621	1.63e-06	up-regulated
Orc5l	origin recognition complex, subunit 5-li	362304	1.25606	0.00012721	up-regulated
Asah1	N-acylsphingosine amidohydrolase (acid c	84431	1.25567	0.00627451	up-regulated
Actn1	actinin, alpha 1	81634	1.25562	4.57e-05	up-regulated
Fam180a	family with sequence similarity 180, mem	362336	1.25541	0.00057691	up-regulated
Psmb9	proteasome (prosome, macropain) subunit,	24967	1.2553	0.00030071	up-regulated
Tulp3	tubby-like protein 3	688749	1.25435	1.41e-06	up-regulated
Mvp	major vault protein	64681	1.25431	4.58e-05	up-regulated
Lrba	LPS-responsive vesicle trafficking, beac	361975	1.2543	3.36e-05	up-regulated
Tpcn1	two pore segment channel 1	246215	1.25412	0.00626611	up-regulated
Edf1	endothelial differentiation-related fact	296570	1.25406	0.00236071	up-regulated
Golga5	golgi autoantigen, golgin subfamily a, 5	299258	1.25403	0.00079904	up-regulated
Nsmce1	non-SMC element 1 homolog (S. cerevisiae	361645	1.25395	0.00023678	up-regulated
Pip4k2c	phosphatidylinositol-5-phosphate 4-kinas	140607	1.25393	0.00527295	up-regulated
Wsb2	WD repeat and SOCS box-containing 2	288692	1.25384	0.00092495	up-regulated
Ndufa2	NADH dehydrogenase (ubiquinone) 1 alpha	291660	1.2537	1.43e-05	up-regulated
Atp2b4	ATPase, Ca++ transporting, plasma membra	29600	1.25369	0.00024615	up-regulated
Tcfe3	transcription factor E3	317376	1.25348	2.94e-06	up-regulated
R3hdm2	R3H domain containing 2	362894	1.25344	3e-05	up-regulated
LOC316717	protein serine-threonine phosphatase cat	316717	1.25285	8.81e-05	up-regulated
LOC498369	similar to neighbor of Brca1 gene 1	498369	1.25267	9.15e-05	up-regulated
Tspyl2	TSPY-like 2	302612	1.25188	0.00062732	up-regulated
RGD1305350	similar to RIKEN cDNA 2510039O18	313699	1.25179	2.94e-05	up-regulated
Me3	malic enzyme 3, NADP(+)-dependent, mitoc	361602	1.25169	3.06e-07	up-regulated
Nedd9	neural precursor cell expressed, develop	291044	1.25103	0.0106525	up-regulated
Ndufv2	NADH dehydrogenase (ubiquinone) flavopro	81728	1.25092	0.00171592	up-regulated
RGD1311648	similar to hypothetical protein FLJ21820	313949	1.25082	0.00110413	up-regulated
LOC100362347	folliculin interacting protein 1	100362347	1.25071	0.00127622	up-regulated
Zmat2	zinc finger, matrin type 2	679898	1.25068	0.0004707	up-regulated
Runx1t1	runt-related transcription factor 1; tra	362489	1.25053	0.00719446	up-regulated
Ngef	neuronal guanine nucleotide exchange fac	246217	1.25034	3e-06	up-regulated
Atp6v1b2	ATPase, H transporting, lysosomal V1 sub	117596	1.2503	2.16e-05	up-regulated
Mpeg1	macrophage expressed gene 1	64552	1.2502	2.28e-05	up-regulated
Agap1	ArfGAP with GTPase domain, ankyrin repea	316611	1.25015	0.00607897	up-regulated
Usp32	ubiquitin specific peptidase 32	303394	1.24979	0.00014418	up-regulated
RGD1310899	similar to CGI-35 protein	299198	1.24978	0.00144978	up-regulated
RT1-CE7	RT1 class I, locus CE7	368153	1.2497	1.35e-05	up-regulated
Ppm1k	protein phosphatase 1K (PP2C domain cont	312381	1.24969	0.00039653	up-regulated
Cnnm1	cyclin M1	309387	1.24955	1.62e-07	up-regulated
RGD1307392	similar to 1700019E19Rik protein	299209	1.24926	8.06e-05	up-regulated
LOC100362346	metastasis associated 3	100362346	1.24925	0.00100798	up-regulated
Fxyd2	FXYD domain-containing ion transport reg	29639	1.24882	1.14e-06	up-regulated
Psmb2	proteasome (prosome, macropain) subunit,	29675	1.24831	5.65e-05	up-regulated
Romo1	reactive oxygen species modulator 1	679572	1.24797	0.00070631	up-regulated
E2f6	E2F transcription factor 6	313978	1.24695	0.00221156	up-regulated
Fam173b	family with sequence similarity 173, mem	499561	1.24693	9.19e-06	up-regulated
Accn1	amiloride-sensitive cation channel 1, ne	25364	1.2467	1.11e-06	up-regulated
Ptprc	protein tyrosine phosphatase, receptor t	24699	1.24623	1.11e-08	up-regulated
Ddx24	DEAD (Asp-Glu-Ala-Asp) box polypeptide 2	373065	1.24605	0.00186069	up-regulated
Fam122a	family with sequence similarity 122A	309420	1.24592	1.25e-05	up-regulated
Rbx1	ring-box 1	300084	1.24587	0.00398181	up-regulated
Zfp180	zinc finger protein 180	246279	1.24561	0.00446268	up-regulated
Sacm1l	SAC1 suppressor of actin mutations 1-lik	116482	1.24547	2.5e-05	up-regulated
Ywhag	tyrosine 3-monooxygenase/tryptophan 5-mo	56010	1.24514	3.38e-05	up-regulated
Arhgap10	Rho GTPase activating protein 10	688429	1.24495	0.0004802	up-regulated
RGD1562547	similar to ribosomal protein L31	299740	1.24461	0.00873707	up-regulated
Akap13	A kinase (PRKA) anchor protein 13	293024	1.24457	0.00172588	up-regulated
Tlr7	toll-like receptor 7	317468	1.24443	5.23e-07	up-regulated
Etfa	electron-transfer-flavoprotein, alpha po	300726	1.24443	0.00046029	up-regulated
Ehhadh	enoyl-Coenzyme A, hydratase/3-hydroxyacy	171142	1.24437	6.53e-07	up-regulated
Tob1	transducer of ErbB-2.1	170842	1.24437	0.00226098	up-regulated
Atp6v1c1	ATPase, H+ transporting, lysosomal V1 su	299971	1.24402	0.00418959	up-regulated
Anp32a	acidic (leucine-rich) nuclear phosphopro	25379	1.24396	0.0107721	up-regulated
Ndel1	nuclear distribution gene E-like homolog	170845	1.24385	0.00056832	up-regulated
Ecm1	extracellular matrix protein 1	116662	1.24382	0.00033406	up-regulated
RGD1560398	RGD1560398	498192	1.24339	1.56e-06	up-regulated
Rhbdd1	rhomboid domain containing 1	316557	1.24295	1.02e-06	up-regulated
Scamp1	secretory carrier membrane protein 1	29521	1.24279	1.23e-05	up-regulated
Ppp2r5e	protein phosphatase 2, regulatory subuni	299147	1.24276	1.4e-05	up-regulated
Rsbn1l	round spermatid basic protein 1-like	311987	1.24247	2.8e-05	up-regulated
Usp10	ubiquitin specific peptidase 10	307905	1.24241	3.04e-05	up-regulated
Acad11	acyl-Coenzyme A dehydrogenase family, me	315973	1.24236	3.4e-06	up-regulated
Ptpn11	protein tyrosine phosphatase, non-recept	25622	1.24235	0.00011755	up-regulated
Adrbk1	adrenergic, beta, receptor kinase 1	25238	1.24221	4.13e-06	up-regulated
Med24	mediator complex subunit 24	619436	1.24195	0.00011276	up-regulated
Cox8a	cytochrome c oxidase subunit VIIIa	171335	1.24182	9.98e-05	up-regulated
Mfap1a	microfibrillar-associated protein 1A	499878	1.24177	1.1e-06	up-regulated
Itgb1	integrin, beta 1	24511	1.24159	0.00219285	up-regulated
Wdr1	WD repeat domain 1	360950	1.24145	0.00151151	up-regulated
Mrpl10	mitochondrial ribosomal protein L10	691075	1.24144	9.95e-05	up-regulated
Lmo4	LIM domain only 4	362051	1.24131	0.00030172	up-regulated
Commd4	COMM domain containing 4	363068	1.24091	2.7e-05	up-regulated
Ndufab1	NADH dehydrogenase (ubiquinone) 1, alpha	293453	1.24083	0.00204894	up-regulated
Ctbp2	C-terminal binding protein 2	81717	1.24064	3.92e-05	up-regulated
Kars	lysyl-tRNA synthetase	292028	1.2406	0.00290172	up-regulated
Mrps14	mitochondrial ribosomal protein S14	289143	1.24047	0.00011022	up-regulated
Sec63	SEC63 homolog (S. cerevisiae)	309858	1.24028	0.00082026	up-regulated
Pik3r4	phosphoinositide-3-kinase, regulatory su	363131	1.24024	7.75e-06	up-regulated
Mknk1	MAP kinase-interacting serine/threonine	500526	1.24023	4.2e-05	up-regulated
Grtp1	growth hormone regulated TBC protein 1	361180	1.2401	9.42e-08	up-regulated
Rexo4	REX4, RNA exonuclease 4 homolog (S. cere	311826	1.24003	3.36e-05	up-regulated
Arl6ip5	ADP-ribosylation-like factor 6 interacti	66028	1.23997	0.00107076	up-regulated
Bst2	bone marrow stromal cell antigen 2	378947	1.23995	1.72e-06	up-regulated
Tspo	translocator protein	24230	1.23984	1.84e-07	up-regulated
Cend1	cell cycle exit and neuronal differentia	361675	1.23979	9.73e-09	up-regulated
Trappc4	trafficking protein particle complex 4	367073	1.23927	0.00171152	up-regulated
Armc8	armadillo repeat containing 8	315949	1.23858	6.52e-07	up-regulated
Ctsh	cathepsin H	25425	1.23777	0.00326537	up-regulated
March5	membrane-associated ring finger (C3HC4)	294079	1.23701	6.43e-05	up-regulated
Cdkn2aip	CDKN2A interacting protein	306455	1.23686	0.00616296	up-regulated
Hspb2	heat shock protein beta 2	161476	1.23667	0.00808489	up-regulated
Mrps34	mitochondrial ribosomal protein S34	287126	1.23645	3.85e-07	up-regulated
Tsc22d4	TSC22 domain family, member 4	684980	1.2363	0.00057891	up-regulated
Faim3	Fas apoptotic inhibitory molecule 3	548326	1.23623	3.96e-06	up-regulated
Pdhb	pyruvate dehydrogenase (lipoamide) beta	289950	1.23621	2.34e-05	up-regulated
Pex16	peroxisomal biogenesis factor 16	311203	1.23606	0.00010828	up-regulated
Lmbrd1	LMBR1 domain containing 1	246046	1.23606	4.27e-07	up-regulated
Sertad1	SERTA domain containing 1	361526	1.23595	1.94e-07	up-regulated
Prdm8	PR domain containing 8	305198	1.23539	3.09e-05	up-regulated
Atl2	atlastin GTPase 2	298757	1.23522	0.00013205	up-regulated
Rgs17	regulator of G-protein signaling 17	308118	1.2352	0.00413526	up-regulated
Cmtm4	CKLF-like MARVEL transmembrane domain co	498902	1.23515	0.0002642	up-regulated
Arl8b	ADP-ribosylation factor-like 8B	500282	1.235	0.00561261	up-regulated
Rraga	Ras-related GTP binding A	117044	1.23483	0.00062305	up-regulated
Rab7a	RAB7A, member RAS oncogene family	29448	1.2346	5.07e-05	up-regulated
Apoo	apolipoprotein O	363474	1.23452	2.26e-05	up-regulated
LOC100360929	Ab1-108-like	100360929	1.23427	0.0077011	up-regulated
Zbtb7a	zinc finger and BTB domain containing 7a	117107	1.2341	2.18e-06	up-regulated
Ripk2	receptor-interacting serine-threonine ki	362491	1.23408	7.4e-06	up-regulated
Hpcal1	hippocalcin-like 1	50871	1.23406	0.00921852	up-regulated
RGD1306839	similar to RIKEN cDNA 5033414D02	293888	1.23406	3.62e-07	up-regulated
Aspa	aspartoacylase	79251	1.23402	2.4e-05	up-regulated
Plcb3	phospholipase C, beta 3 (phosphatidylino	29322	1.23376	0.00020642	up-regulated
Mas1	MAS1 oncogene	25153	1.23364	0.00033079	up-regulated
Clic2	chloride intracellular channel 2	294141	1.23361	0.00138791	up-regulated
Pigk	phosphatidylinositol glycan anchor biosy	295543	1.23352	1.82e-05	up-regulated
Ikzf5	IKAROS family zinc finger 5	309031	1.2335	0.00429965	up-regulated
Pank2	pantothenate kinase 2 (Hallervorden-Spat	296167	1.23341	0.00935203	up-regulated
Fkbp3	FK506 binding protein 3	299104	1.23327	0.00231986	up-regulated
Ndufb5	NADH dehydrogenase (ubiquinone) 1 beta s	294964	1.23283	0.00410804	up-regulated
Pcnp	PEST proteolytic signal containing nucle	288165	1.23279	0.00079546	up-regulated
RGD1306861	similar to RIKEN cDNA B230339M05 gene	362257	1.23279	3.51e-07	up-regulated
Znf771	zinc finger protein 771	308992	1.23257	7.28e-06	up-regulated
Sestd1	SEC14 and spectrin domains 1	295678	1.23245	0.00209886	up-regulated
LOC100362331	rCG59612-like	100362331	1.23222	0.00043286	up-regulated
LOC100360439	ribosomal protein L36-like	100360439	1.232	0.00011746	up-regulated
Tusc2	tumor suppressor candidate 2	501052	1.2317	9.64e-08	up-regulated
Hoxa10	homeo box A10	368057	1.23161	0.0001534	up-regulated
Hint2	histidine triad nucleotide binding prote	313491	1.23136	8.44e-06	up-regulated
As3mt	arsenic (+3 oxidation state) methyltrans	140925	1.23129	1.76e-05	up-regulated
Mrps26	mitochondrial ribosomal protein S26	362216	1.23125	0.00558937	up-regulated
Myo1e	myosin IE	25484	1.23115	4.91e-06	up-regulated
Stx8	syntaxin 8	59074	1.23111	0.00558755	up-regulated
Prps2	phosphoribosyl pyrophosphate synthetase	24689	1.23103	0.00478995	up-regulated
Flot1	flotillin 1	64665	1.23088	6.23e-05	up-regulated
Ppp1r3b	protein phosphatase 1, regulatory (inhib	192280	1.23087	3.25e-06	up-regulated
Fyttd1	forty-two-three domain containing 1	360726	1.2308	0.00268197	up-regulated
LOC680058	similar to destrin	680058	1.2304	0.00204905	up-regulated
Smarca2	SWI/SNF related, matrix associated, acti	361745	1.23012	0.00016111	up-regulated
Rit1	Ras-like without CAAX 1	499652	1.22922	0.00013152	up-regulated
Tm6sf1	transmembrane 6 superfamily member 1	361600	1.22906	0.00309109	up-regulated
Tnfrsf11a	Tumor necrosis factor receptor superfami	498206	1.22905	0.00029659	up-regulated
Selo	selenoprotein O	315216	1.22884	6.05e-06	up-regulated
Mrps11	mitochondrial ribosomal protein S11	499185	1.2288	0.00059284	up-regulated
Pitpna	phosphatidylinositol transfer protein, a	29525	1.22856	0.0049127	up-regulated
Pdgfa	platelet-derived growth factor alpha pol	25266	1.22843	0.00117237	up-regulated
Akap2	A kinase (PRKA) anchor protein 2	298024	1.22823	0.00014845	up-regulated
Rc3h2	ring finger and CCCH-type zinc finger do	311909	1.22821	7.97e-06	up-regulated
Mthfs	5,10-methenyltetrahydrofolate synthetase	300886	1.22801	0.00151935	up-regulated
Extl1	exostoses (multiple)-like 1	313610	1.22771	0.00052046	up-regulated
Mettl5	methyltransferase like 5	502632	1.22759	3.48e-06	up-regulated
Mrpl47	mitochondrial ribosomal protein L47	294963	1.22737	0.00015858	up-regulated
Lgi4	leucine-rich repeat LGI family, member 4	361549	1.22705	4.59e-06	up-regulated
Syap1	synapse associated protein 1	302678	1.22679	5.34e-05	up-regulated
RGD1564664	similar to LOC387763 protein	499839	1.22657	0.00118321	up-regulated
Pepd	peptidase D	292808	1.22656	0.00943083	up-regulated
Fam129b	family with sequence similarity 129, mem	362115	1.22601	0.00041246	up-regulated
LOC688019	similar to THAP domain containing, apopt	688019	1.22588	0.00010721	up-regulated
Rbbp9	retinoblastoma binding protein 9	29459	1.22579	0.00045879	up-regulated
Chmp1b	chromatin modifying protein 1B	689364	1.22541	0.00075272	up-regulated
Actr6	ARP6 actin-related protein 6 homolog (ye	314718	1.22523	4.54e-05	up-regulated
LOC100360120	hypothetical protein LOC100360120	100360120	1.22522	0.00092987	up-regulated
Ndufa5	NADH dehydrogenase (ubiquinone) 1 alpha	25488	1.2252	0.00016885	up-regulated
Sgcb	sarcoglycan, beta (dystrophin-associated	680229	1.22504	0.00274834	up-regulated
Usp9x	ubiquitin specific peptidase 9, X-linked	363445	1.22479	0.0014682	up-regulated
Skiv2l2	superkiller viralicidic activity 2-like	365668	1.2247	0.00077687	up-regulated
Rai12	retinoic acid induced 12	287446	1.22457	0.00077479	up-regulated
Rictor	RPTOR independent companion of MTOR, com	310131	1.22428	4.19e-06	up-regulated
Irf2	interferon regulatory factor 2	290749	1.22408	0.00265763	up-regulated
Nphp1	nephronophthisis 1 (juvenile) homolog (h	296136	1.22383	1.55e-05	up-regulated
LOC100360726	hypothetical protein LOC100360726	100360726	1.2234	3.95e-05	up-regulated
Pygl	phosphorylase, glycogen, liver	64035	1.22315	0.00015244	up-regulated
RGD1559566	similar to 60S ribosomal protein L9	314434	1.22286	0.00029158	up-regulated
Rab28	RAB28, member RAS oncogene family	117049	1.22282	8.87e-05	up-regulated
Neu1	sialidase 1 (lysosomal sialidase)	24591	1.22261	0.00702946	up-regulated
Pip5k1a	phosphatidylinositol-4-phosphate 5-kinas	365865	1.2219	0.00173523	up-regulated
Mrps12	mitochondrial ribosomal protein S12	292758	1.22149	0.00069956	up-regulated
Prpf6	PRP6 pre-mRNA processing factor 6 homolo	366276	1.22128	0.00097772	up-regulated
Mrps36	mitochondrial ribosomal protein S36	294696	1.22115	2.85e-05	up-regulated
Clstn1	calsyntenin 1	313717	1.22088	9.27e-05	up-regulated
Siae	sialic acid acetylesterase	363045	1.2208	2.32e-06	up-regulated
Hr	hairless	60563	1.22069	0.00289316	up-regulated
Socs6	suppressor of cytokine signaling 6	307200	1.22054	1.88e-05	up-regulated
Gnl1	guanine nucleotide binding protein-like	309593	1.22045	1.24e-06	up-regulated
Skil	SKI-like oncogene	114208	1.21957	0.00025718	up-regulated
Fkbp4	FK506 binding protein 4	260321	1.2193	0.00021252	up-regulated
Cd151	CD151 molecule (Raph blood group)	64315	1.21918	5.92e-05	up-regulated
Nus1	nuclear undecaprenyl pyrophosphate synth	294400	1.21908	0.00177987	up-regulated
RT1-S3	RT1 class Ib, locus S3	294228	1.21897	0.00189424	up-regulated
Paip1	poly(A) binding protein interacting prot	365684	1.21832	0.00486313	up-regulated
RGD1561789	similar to 60S ribosomal protein L9	366500	1.21829	0.0056827	up-regulated
Unc50	unc-50 homolog (C. elegans)	192356	1.21788	0.00592348	up-regulated
Sirt5	sirtuin (silent mating type information	306840	1.21736	0.00013296	up-regulated
Commd6	COMM domain containing 6	498559	1.21714	0.00058313	up-regulated
Vps4b	vacuolar protein sorting 4 homolog B (S.	360834	1.21706	2.89e-05	up-regulated
Zc3h12c	zinc finger CCCH type containing 12C	315658	1.21696	0.00027081	up-regulated
Gpr183	G protein-coupled receptor 183	679975	1.2169	3.11e-06	up-regulated
Nkx6-1	NK6 homeobox 1	65193	1.21671	0.00018785	up-regulated
RGD1565415	similar to ribosomal protein L27a	500123	1.21661	0.0003272	up-regulated
Akirin2	akirin 2	297968	1.21656	0.00113708	up-regulated
Lin37	lin-37 homolog (C. elegans)	292787	1.21644	2.83e-07	up-regulated
Metrn	meteorin, glial cell differentiation reg	287151	1.21634	0.00041607	up-regulated
Adra1d	adrenergic, alpha-1D-, receptor	29413	1.21607	1.92e-06	up-regulated
Hsd17b10	hydroxysteroid (17-beta) dehydrogenase 1	63864	1.216	0.00275387	up-regulated
Znf23	zinc finger protein 23 (KOX 16)	307839	1.21597	2.18e-07	up-regulated
Ppp3cb	protein phosphatase 3, catalytic subunit	24675	1.21591	0.00409927	up-regulated
Mtrf1l	mitochondrial translational release fact	361473	1.21556	2.12e-06	up-regulated
Usp39	ubiquitin specific peptidase 39	297336	1.21554	0.00264059	up-regulated
Dnajb9	DnaJ (Hsp40) homolog, subfamily B, membe	24908	1.21537	3.68e-05	up-regulated
Lats1	LATS, large tumor suppressor, homolog 1	308265	1.21475	0.00014105	up-regulated
Srp9	signal recognition particle 9	690345	1.21456	0.00012121	up-regulated
Adra1b	adrenergic, alpha-1B-, receptor	24173	1.21446	9.98e-06	up-regulated
Guk1	guanylate kinase 1	303179	1.21423	0.00445627	up-regulated
Pth1r	parathyroid hormone 1 receptor	56813	1.2137	0.00109178	up-regulated
RGD1306487	similar to RAB3 GTPase-activating protei	304759	1.2136	8.4e-05	up-regulated
Col4a5	collagen, type IV, alpha 5	363457	1.21347	0.00203675	up-regulated
Atpaf2	ATP synthase mitochondrial F1 complex as	303190	1.21341	2.69e-07	up-regulated
Ubxn1	UBX domain protein 1	293719	1.2134	0.00343265	up-regulated
Ift57	intraflagellar transport 57 homolog (Chl	303968	1.21296	1.26e-09	up-regulated
Ttc23	tetratricopeptide repeat domain 23	308708	1.21277	4.78e-05	up-regulated
Sec14l4	SEC14-like 4 (S. cerevisiae)	498399	1.21249	1.59e-06	up-regulated
Tmem150a	transmembrane protein 150A	245966	1.21203	0.00063059	up-regulated
Mt3	metallothionein 3	117038	1.21189	1.15e-06	up-regulated
Porcn	porcupine homolog (Drosophila)	317368	1.21175	0.00013762	up-regulated
Myl9	myosin, light chain 9, regulatory	296313	1.21148	5.22e-05	up-regulated
Tomm40b	translocase of outer mitochondrial membr	304971	1.21109	1.64e-07	up-regulated
Vma21	VMA21 vacuolar H+-ATPase homolog (S. cer	501658	1.21093	0.00017587	up-regulated
Kpna1	karyopherin alpha 1	288064	1.21043	2.94e-06	up-regulated
Hagh	hydroxyacyl glutathione hydrolase	24439	1.21034	5.46e-06	up-regulated
LOC680761	hypothetical protein LOC680761	680761	1.21029	0.00031611	up-regulated
Me1	malic enzyme 1, NADP(+)-dependent, cytos	24552	1.21024	0.00202291	up-regulated
Mipep	mitochondrial intermediate peptidase	81684	1.21003	6.09e-07	up-regulated
Ppp2r2a	protein phosphatase 2 (formerly 2A), reg	117104	1.20995	0.00063249	up-regulated
Ttc33	tetratricopeptide repeat domain 33	294774	1.20933	0.00015947	up-regulated
RGD1308048	similar to HT014	298557	1.20901	0.000455	up-regulated
RGD1359380	similar to hypothetical protein MGC7537	303922	1.20894	0.00070506	up-regulated
LOC100363176	mCG145114-like	100363176	1.2089	7.93e-06	up-regulated
Tead1	TEA domain family member 1	361630	1.20878	0.00040638	up-regulated
Ccdc91	coiled-coil domain containing 91	312863	1.20876	1.84e-06	up-regulated
Cyb5r4	cytochrome b5 reductase 4	171015	1.20867	6.25e-06	up-regulated
RGD1562094	similar to RIKEN cDNA 2810426N06	499137	1.20867	0.0003675	up-regulated
Surf1	surfeit 1	64463	1.20866	0.00017241	up-regulated
RGD1309540	similar to hypothetical protein MGC40841	295930	1.20824	0.00041821	up-regulated
Dock11	dedicator of cytokinesis 11	313438	1.2082	8.17e-06	up-regulated
Map2k1ip1	mitogen-activated protein kinase kinase	362045	1.20805	0.00121787	up-regulated
Apbb1	amyloid beta (A4) precursor protein-bind	29722	1.20798	1.78e-05	up-regulated
Zmynd11	zinc finger, MYND domain containing 11	291259	1.20779	0.00936664	up-regulated
Ep300	E1A binding protein p300	170915	1.20774	9.65e-05	up-regulated
Ttc1	tetratricopeptide repeat domain 1	287208	1.20684	0.00422451	up-regulated
Zbtb16	zinc finger and BTB domain containing 16	353227	1.20677	8.26e-06	up-regulated
Hrsp12	heat-responsive protein 12	65151	1.20668	4.97e-07	up-regulated
RGD1565641	RGD1565641	499567	1.20658	0.010633	up-regulated
Akap5	A kinase (PRKA) anchor protein 5	171026	1.2065	0.00077561	up-regulated
Dnajc27	DnaJ (Hsp40) homolog, subfamily C, membe	298859	1.20632	2.49e-06	up-regulated
Rnf150	ring finger protein 150	364983	1.20604	1.31e-05	up-regulated
Kalrn	kalirin, RhoGEF kinase	84009	1.20594	0.00063593	up-regulated
Ptges2	prostaglandin E synthase 2	311865	1.20591	1.62e-06	up-regulated
Rchy1	ring finger and CHY zinc finger domain c	289508	1.20589	3.47e-05	up-regulated
Stoml2	stomatin (Epb7.2)-like 2	298203	1.20576	0.0001724	up-regulated
Stk16	serine/threonine kinase 16	286927	1.20575	0.00308491	up-regulated
Ech1	enoyl coenzyme A hydratase 1, peroxisoma	64526	1.20568	0.00209525	up-regulated
Nbeal1	neurobeachin like 1	689253	1.20557	0.00023312	up-regulated
RGD1307890	similar to C1orf25	304851	1.20554	1.44e-05	up-regulated
Dag1	dystroglycan 1 (dystrophin-associated gl	114489	1.20544	0.00018019	up-regulated
Hlx	H2.0-like homeobox	364069	1.20542	0.00013124	up-regulated
Cisd3	CDGSH iron sulfur domain 3	287661	1.20496	0.00064367	up-regulated
Myo10	myosin X	310178	1.20473	4.67e-06	up-regulated
Cd99l2	CD99 molecule-like 2	171485	1.20469	0.00013411	up-regulated
Vapa	VAMP (vesicle-associated membrane protei	58857	1.2046	0.0014708	up-regulated
Ppt1	palmitoyl-protein thioesterase 1	29411	1.20447	0.00271826	up-regulated
LOC680988	similar to ribosomal protein S12	680988	1.2043	7.16e-05	up-regulated
Gsk3a	glycogen synthase kinase 3 alpha	50686	1.20419	0.00135429	up-regulated
Esf1	ESF1, nucleolar pre-rRNA processing prot	366203	1.20385	7.37e-05	up-regulated
Coq9	coenzyme Q9 homolog (S. cerevisiae)	498909	1.20369	3.11e-05	up-regulated
RGD1309308	similar to RIKEN cDNA 1810074P20	313115	1.20356	0.00021182	up-regulated
Atp10a	ATPase, class V, type 10A	365266	1.2034	0.0012944	up-regulated
Ppp2r1b	protein phosphatase 2 (formerly 2A), reg	315648	1.20337	0.00054683	up-regulated
Ccdc56	coiled-coil domain containing 56	498000	1.20328	6.04e-05	up-regulated
Ipcef1	interactor protein for cytohesin exchang	361474	1.20319	4.5e-06	up-regulated
Wwtr1	WW domain containing transcription regul	295062	1.20317	1.36e-05	up-regulated
Gstm7	glutathione S-transferase, mu 7	81869	1.20304	9.52e-07	up-regulated
C1qbp	complement component 1, q subcomponent b	29681	1.20295	0.00045516	up-regulated
Psma7	proteasome (prosome, macropain) subunit,	29674	1.20279	0.00618506	up-regulated
Snx33	sorting nexin 33	315696	1.20244	0.0003859	up-regulated
Gbp2	guanylate binding protein 2	171164	1.20189	0.00870685	up-regulated
Abcg1	ATP-binding cassette, sub-family G (WHIT	85264	1.20176	0.00080453	up-regulated
RGD1559643	similar to hypothetical protein A430031N	498100	1.20174	0.00012594	up-regulated
Rangrf	RAN guanine nucleotide release factor	287419	1.20163	0.00018078	up-regulated
Herc2	hect domain and RLD 2	308669	1.20134	0.00013342	up-regulated
RT1-DMb	RT1 class II, locus DMb	294273	1.20126	6.55e-05	up-regulated
Hltf	helicase-like transcription factor	295568	1.20105	0.00059908	up-regulated
Slc25a35	solute carrier family 25, member 35	497933	1.20094	1.48e-06	up-regulated
RGD1307161	similar to 0610010K06Rik protein	305031	1.20092	0.00015202	up-regulated
Tacc1	transforming, acidic coiled-coil contain	306562	1.2009	0.00017267	up-regulated
Pddc1	Parkinson disease 7 domain containing 1	309110	1.20081	1.64e-06	up-regulated
Fxr1	fragile X mental retardation, autosomal	361927	1.20073	0.00954199	up-regulated
RGD1309748	similar to CG4768-PA	302913	1.20071	0.00711014	up-regulated
Lrp12	low density lipoprotein-related protein	314941	1.20065	4.22e-05	up-regulated
Col19a1	collagen, type XIX, alpha 1	367236	1.20054	2.44e-07	up-regulated
Zbtb6	zinc finger and BTB domain containing 6	366029	1.20045	2.49e-06	up-regulated
RGD1562608	similar to KIAA1328 protein	498831	1.20031	0.00022313	up-regulated
Atg12	ATG12 autophagy related 12 homolog (S. c	361321	1.20021	1.93e-05	up-regulated
Slc2a12	solute carrier family 2 (facilitated glu	308028	1.19996	2.71e-06	up-regulated
Cyb5r1	cytochrome b5 reductase 1	304805	1.19989	7.06e-05	up-regulated
Tcp11l2	t-complex 11 (mouse) like 2	314683	1.1996	0.00032868	up-regulated
Ccdc11	coiled-coil domain containing 11	364899	1.19913	1.74e-07	up-regulated
Snw1	SNW domain containing 1	500695	1.19913	0.00074556	up-regulated
Atp5j2	ATP synthase, H+ transporting, mitochond	690441	1.19864	0.00582422	up-regulated
FAM120C	family with sequence similarity 120C	317423	1.19861	2.27e-06	up-regulated
Capg	capping protein (actin filament), gelsol	297339	1.19832	1.04e-05	up-regulated
Ipo13	importin 13	116458	1.19827	0.00092439	up-regulated
Ppa1	pyrophosphatase (inorganic) 1	294504	1.19819	0.00114234	up-regulated
Thoc7	THO complex 7 homolog (Drosophila)	305714	1.198	6.94e-06	up-regulated
LOC100361606	rCG39624-like	100361606	1.1978	4.78e-06	up-regulated
RGD1564342	similar to hypothetical protein FLJ32685	305710	1.19754	8.02e-09	up-regulated
Ufsp2	UFM1-specific peptidase 2	361151	1.19723	0.00123228	up-regulated
Clic4	chloride intracellular channel 4	83718	1.19682	0.00163464	up-regulated
Thap7	THAP domain containing 7	287944	1.1967	0.00015167	up-regulated
Ywhab	tyrosine 3-monooxygenase/tryptophan 5-mo	56011	1.19637	0.00332329	up-regulated
Spg11	spastic paraplegia 11 (autosomal recessi	311372	1.19625	0.00015958	up-regulated
RGD1306917	similar to RIKEN cDNA 2900010M23	361805	1.19564	0.0034578	up-regulated
Cyth4	cytohesin 4	500906	1.19556	2.77e-05	up-regulated
LOC681578	similar to ring finger protein 13	681578	1.19521	0.00247633	up-regulated
RGD1561394	similar to MLTK-beta	311743	1.1952	0.00275074	up-regulated
Sec61a2	Sec61 alpha 2 subunit (S. cerevisiae)	361273	1.19477	0.00849611	up-regulated
Tcp1	t-complex 1	24818	1.19461	0.00030044	up-regulated
Iars2	isoleucyl-tRNA synthetase 2, mitochondri	364070	1.19452	0.00472215	up-regulated
Rnf166	ring finger protein 166	365022	1.19451	5.07e-07	up-regulated
Klhl9	kelch-like 9 (Drosophila)	313348	1.19432	0.00203666	up-regulated
Rngtt	RNA guanylyltransferase and 5'-phosphata	313131	1.1941	0.00208444	up-regulated
Tmcc2	transmembrane and coiled-coil domain fam	305095	1.19405	6.68e-05	up-regulated
LOC691221	similar to CG1998-PA	691221	1.19399	0.00335315	up-regulated
Nrxn1	neurexin 1	60391	1.19393	0.00176829	up-regulated
LOC100361133	c-myc binding protein	100361133	1.19392	8.61e-07	up-regulated
Insc	inscuteable homolog (Drosophila)	293166	1.19378	0.00602374	up-regulated
Pparg	peroxisome proliferator-activated recept	25664	1.19345	7.25e-05	up-regulated
Tfpt	TCF3 (E2A) fusion partner	85423	1.19315	0.00234211	up-regulated
Mtmr11	myotubularin related protein 11	689613	1.19303	4.53e-05	up-regulated
Epn2	epsin 2	60443	1.19296	0.00036476	up-regulated
Larp6	La ribonucleoprotein domain family, memb	315731	1.19293	2.45e-05	up-regulated
Lin52	lin-52 homolog (C. elegans)	362763	1.1927	0.00039146	up-regulated
Tmem51	transmembrane protein 51	500578	1.19238	0.0106863	up-regulated
Zfp191	zinc finger protein 191	360204	1.19226	2.08e-05	up-regulated
Cul5	cullin 5	64624	1.19225	0.00028162	up-regulated
Hist1h4b	histone cluster 1, H4b	64627	1.19206	0.00271218	up-regulated
Eif4e3	eukaryotic translation initiation factor	297481	1.19204	4.16e-06	up-regulated
Mapk1ip1	mitogen-activated protein kinase 1 inter	499280	1.19189	1.02e-05	up-regulated
Fam73b	family with sequence similarity 73, memb	296623	1.19186	7.14e-07	up-regulated
RGD1311703	similar to sid2057p	293160	1.19176	0.00065808	up-regulated
Ddhd2	DDHD domain containing 2	680971	1.19117	0.00067164	up-regulated
Nolc1	nucleolar and coiled-body phosphoprotein	64896	1.19116	0.00163052	up-regulated
Trim8	tripartite motif-containing 8	688785	1.19103	0.00011382	up-regulated
Camkk2	calcium/calmodulin-dependent protein kin	83506	1.19099	0.00489984	up-regulated
Nsg1	neuron specific gene family member 1	25247	1.19077	0.00817405	up-regulated
Ccnc	cyclin C	114839	1.19073	0.00537415	up-regulated
Pgm1	phosphoglucomutase 1	24645	1.19056	0.00820533	up-regulated
Rab11fip3	RAB11 family interacting protein 3 (clas	303002	1.19043	0.00057449	up-regulated
Nfil3	nuclear factor, interleukin 3 regulated	114519	1.19039	0.00130825	up-regulated
Rps19bp1	ribosomal protein S19 binding protein 1	500907	1.19015	0.00040756	up-regulated
Slc27a6	solute carrier family 27 (fatty acid tra	291582	1.18984	1.7e-08	up-regulated
Trappc10	trafficking protein particle complex 10	309678	1.18965	0.00040272	up-regulated
Dstn	destrin	502674	1.18947	0.00116667	up-regulated
Zfp280b	zinc finger protein 280b	294343	1.18945	3.11e-06	up-regulated
LOC100362642	hypothetical protein LOC100362642	100362642	1.18938	1.31e-05	up-regulated
Srpk2	SFRS protein kinase 2	296753	1.18932	0.00573567	up-regulated
RGD1310348	similar to Ser/Thr-rich protein T10 in D	360738	1.18924	7.35e-05	up-regulated
Pacsin3	protein kinase C and casein kinase subst	311187	1.18887	6.12e-05	up-regulated
Cacna1c	calcium channel, voltage-dependent, L ty	24239	1.1888	0.00039586	up-regulated
Mrpl55	mitochondrial ribosomal protein L55	287356	1.18879	2.87e-05	up-regulated
Farsb	phenylalanyl-tRNA synthetase, beta subun	301544	1.18879	4.55e-05	up-regulated
Anapc10	anaphase promoting complex subunit 10	361389	1.18866	4.82e-05	up-regulated
mrpl24	mitochondrial ribosomal protein L24	295224	1.18863	6.61e-07	up-regulated
Ccl24	chemokine (C-C motif) ligand 24	288593	1.18862	1.57e-05	up-regulated
Bnip2	BCL2/adenovirus E1B interacting protein	300811	1.18853	0.00594407	up-regulated
Rai1	retinoic acid induced 1	303188	1.18848	0.00175843	up-regulated
LOC494529	92Aa-Protein	494529	1.18848	1.21e-05	up-regulated
Stx18	syntaxin 18	360953	1.18827	0.00012839	up-regulated
Lars	leucyl-tRNA synthetase	291624	1.1882	0.00096324	up-regulated
LOC303448	similar to glyceraldehyde-3-phosphate de	303448	1.1882	2.79e-06	up-regulated
Fam136a	family with sequence similarity 136, mem	297415	1.18814	9.35e-06	up-regulated
Flad1	flavin adenine dinucleotide synthetase	751787	1.18805	0.00013094	up-regulated
Pgp	phosphoglycolate phosphatase	287115	1.18787	0.00523931	up-regulated
Rnf160	ring finger protein 160	288308	1.18783	8.58e-07	up-regulated
Ccl27	chemokine (C-C motif) ligand 27	362505	1.18712	4.84e-06	up-regulated
Sbno1	strawberry notch homolog 1 (Drosophila)	304470	1.18708	0.00059084	up-regulated
Bloc1s2	biogenesis of lysosomal organelles compl	293938	1.18672	4.99e-07	up-regulated
RGD1565002	similar to Dehydrogenase/reductase SDR f	299135	1.18665	0.0001345	up-regulated
RGD1565317	similar to ubiquitin-like/S30 ribosomal	363650	1.18649	0.00190432	up-regulated
RGD1560402	similar to Phosphoglycerate kinase 1	499525	1.18646	1.02e-06	up-regulated
Atp6ap1	ATPase, H+ transporting, lysosomal acces	83615	1.18639	0.00090281	up-regulated
Acaa1	acetyl-Coenzyme A acyltransferase 1	24157	1.18616	0.00153156	up-regulated
Ptges3	prostaglandin E synthase 3 (cytosolic)	362809	1.18593	0.00367921	up-regulated
Fem1c	fem-1 homolog c (C. elegans)	302288	1.1858	0.00341525	up-regulated
Bms1	BMS1 homolog, ribosome assembly protein	362426	1.18579	5.08e-07	up-regulated
Cdc34	cell division cycle 34 homolog (S. cerev	299602	1.18573	0.00060595	up-regulated
Pmvk	phosphomevalonate kinase	310645	1.18557	7.29e-07	up-regulated
Arl4a	ADP-ribosylation factor-like 4A	29308	1.18544	0.00019114	up-regulated
RGD1564400	similar to Eukaryotic translation initia	295660	1.18527	0.00059886	up-regulated
[truncated: 6,267 more rows]
