# Supplementary material for: Alteration of mRNA and microRNA expression profiles in rat muscular type vasculature in early postnatal development
Source: Sci Rep. 2015 Jun 15;5:11106. doi: 10.1038/srep11106 (PMC4466593; doi:10.1038/srep11106)
Supplement: Supplementary Information [file srep11106-s3.xls]

## Sheet: up-GOBP
GOBP	genes (N)	Enrichment score	BH
coenzyme metabolic process	76	3.13	5.08e-10
cofactor metabolic process	86	2.72	2.85e-09
generation of precursor metabolites and energy	177	1.91	4.57e-09
oxidative phosphorylation	41	4.37	4.34e-08
developmental process	625	1.33	4.38e-06
regulation of multicellular organismal process	96	2.04	7.08e-06
cell differentiation	369	1.41	9.62e-06
cellular developmental process	369	1.41	9.62e-06
aerobic respiration	17	8.25	2.9e-05
cellular respiration	20	6.24	2.9e-05
tricarboxylic acid cycle	14	12.23	3.05e-05
biological regulation	871	1.25	4.65e-05
cofactor biosynthetic process	43	2.8	4.89e-05
purine nucleoside triphosphate biosynthetic process	29	3.72	5.26e-05
purine ribonucleoside triphosphate biosynthetic process	29	3.72	5.26e-05
ribonucleoside triphosphate biosynthetic process	29	3.72	5.26e-05
acetyl-CoA catabolic process	14	10.19	5.3e-05
cell development	281	1.43	5.3e-05
purine ribonucleotide biosynthetic process	34	3.23	5.3e-05
anatomical structure development	445	1.33	5.81e-05
purine ribonucleotide metabolic process	38	2.91	7.03e-05
organelle ATP synthesis coupled electron transport	18	6.05	7.23e-05
intracellular signaling cascade	300	1.4	7.95e-05
nucleoside triphosphate biosynthetic process	29	3.52	7.95e-05
coenzyme biosynthetic process	37	2.89	9.15e-05
purine nucleoside triphosphate metabolic process	33	3.13	9.15e-05
immune system process	176	1.54	9.56e-05
nucleoside triphosphate metabolic process	34	3.03	9.56e-05
purine ribonucleoside triphosphate metabolic process	32	3.18	9.56e-05
ribonucleoside triphosphate metabolic process	32	3.18	9.56e-05
acetyl-CoA metabolic process	19	5.19	9.67e-05
ATP synthesis coupled electron transport	18	5.61	9.67e-05
purine nucleotide biosynthetic process	35	2.94	9.67e-05
regulation of biological process	762	1.24	9.67e-05
regulation of heart contraction	22	4.37	9.67e-05
cell death	177	1.52	0.0001
cellular catabolic process	144	1.59	0.0001
death	177	1.52	0.0001
localization	608	1.26	0.0001
negative regulation of biological process	240	1.44	0.0001
nucleotide metabolic process	72	1.98	0.0001
purine nucleotide metabolic process	40	2.65	0.0001
ribonucleotide biosynthetic process	34	2.91	0.0001
catabolic process	168	1.55	0.000101
apoptosis	168	1.51	0.0002
ATP biosynthetic process	23	3.72	0.0002
ATP synthesis coupled proton transport	22	3.84	0.0002
coenzyme catabolic process	14	6.79	0.0002
electron transport	118	1.63	0.0002
heart contraction	23	3.72	0.0002
heart process	23	3.72	0.0002
inflammatory response	77	1.87	0.0002
negative regulation of cellular process	223	1.44	0.0002
nucleobase, nucleoside and nucleotide metabolic process	75	1.88	0.0002
nucleoside phosphate metabolic process	23	3.72	0.0002
programmed cell death	170	1.51	0.0002
protein localization	161	1.54	0.0002
protein transport	141	1.56	0.0002
regulation of a molecular function	124	1.64	0.0002
response to stress	238	1.41	0.0002
ribonucleotide metabolic process	38	2.59	0.0002
system development	377	1.31	0.0002
antigen processing and presentation of peptide or polysaccharide antigen via MHC class II	11	9.61	0.0003
establishment of protein localization	150	1.52	0.0003
response to external stimulus	165	1.49	0.0003
positive regulation of biological process	236	1.39	0.0004
ATP metabolic process	26	3.07	0.0005
establishment of localization	530	1.25	0.0005
positive regulation of protein kinase activity	42	2.29	0.0005
positive regulation of catalytic activity	68	1.87	0.0006
macromolecule localization	163	1.47	0.0007
multicellular organismal development	439	1.26	0.0008
immune response	125	1.53	0.001
leukocyte differentiation	35	2.35	0.001
positive regulation of cellular process	212	1.38	0.001
positive regulation of kinase activity	42	2.18	0.001
regulation of transport	42	2.18	0.001
transport	507	1.24	0.001
cell activation	59	1.85	0.002
cellular localization	201	1.37	0.002
establishment of cellular localization	200	1.38	0.002
leukocyte activation	53	1.91	0.002
muscle development	49	2	0.002
nucleotide biosynthetic process	48	1.96	0.002
protein targeting to mitochondrion	11	6	0.002
regulation of cellular process	657	1.2	0.002
regulation of kinase activity	59	1.84	0.002
regulation of ossification	16	4.11	0.002
regulation of protein kinase activity	58	1.88	0.002
glycogen metabolic process	16	3.68	0.003
mitochondrial electron transport, NADH to ubiquinone	13	4.73	0.003
positive regulation of transferase activity	42	2.06	0.003
regulation of bone remodeling	18	3.42	0.003
regulation of catalytic activity	105	1.53	0.003
regulation of transferase activity	60	1.79	0.003
aging	19	3.07	0.004
blood circulation	51	1.86	0.004
circulatory system process	51	1.86	0.004
cofactor catabolic process	14	4.08	0.004
glucan metabolic process	16	3.49	0.004
lymphocyte activation	45	1.93	0.004
myeloid leukocyte differentiation	16	3.49	0.004
regulation of apoptosis	125	1.46	0.004
regulation of programmed cell death	127	1.46	0.004
skeletal muscle development	28	2.4	0.004
antigen processing and presentation of exogenous antigen	9	6.55	0.005
cation homeostasis	57	1.74	0.005
cellular carbohydrate metabolic process	92	1.54	0.005
cellular cation homeostasis	57	1.74	0.005
cellular homeostasis	82	1.58	0.005
cellular macromolecule catabolic process	84	1.57	0.005
immune effector process	32	2.18	0.005
intracellular protein transport	101	1.51	0.005
intracellular transport	158	1.39	0.005
protein targeting	61	1.73	0.005
regulation of transcription factor activity	17	3.23	0.005
response to wounding	108	1.49	0.005
B cell mediated immunity	19	2.86	0.006
biopolymer catabolic process	68	1.64	0.006
phosphate metabolic process	211	1.31	0.006
phosphorus metabolic process	211	1.31	0.006
macromolecule catabolic process	99	1.49	0.007
adaptive immune response	22	2.53	0.008
adaptive immune response based on somatic recombination of immune receptors built from immunoglobulin superfamily domains	22	2.53	0.008
cation transport	120	1.43	0.008
oxygen and reactive oxygen species metabolic process	16	3.18	0.008
positive regulation of apoptosis	63	1.66	0.008
regulation of catabolic process	13	3.78	0.008
activation of MAPK activity	20	2.65	0.009
defense response	106	1.46	0.009
regulation of cell proliferation	117	1.42	0.009
antigen processing and presentation	32	2	0.01
cell proliferation	162	1.32	0.01
cellular component organization and biogenesis	502	1.19	0.01
cellular metal ion homeostasis	42	1.8	0.01
glutathione metabolic process	10	4.37	0.01
G-protein signaling, coupled to IP3 second messenger (phospholipase C activating)	28	2.07	0.01
homeostatic process	106	1.45	0.01
hydrogen transport	28	2.11	0.01
immune system development	54	1.7	0.01
immunoglobulin mediated immune response	18	2.81	0.01
metabolic process	1507	1.12	0.01
metal ion homeostasis	42	1.8	0.01
organ development	265	1.25	0.01
polysaccharide metabolic process	21	2.48	0.01
positive regulation of MAP kinase activity	21	2.48	0.01
positive regulation of programmed cell death	63	1.63	0.01
protein catabolic process	54	1.68	0.01
protein folding	55	1.65	0.01
protein kinase cascade	81	1.51	0.01
pyridine nucleotide metabolic process	14	3.22	0.01
regulation of biological quality	190	1.31	0.01
regulation of endocytosis	15	2.98	0.01
regulation of myeloid leukocyte differentiation	11	4	0.01
response to organic cyclic substance	16	2.91	0.01
response to organic substance	40	1.84	0.01
response to protein stimulus	16	2.91	0.01
response to unfolded protein	16	2.91	0.01
secretion by cell	76	1.52	0.01
sensory perception of light stimulus	36	1.89	0.01
striated muscle development	30	2.08	0.01
vesicle-mediated transport	106	1.43	0.01
visual perception	36	1.89	0.01
calcium ion homeostasis	38	1.77	0.02
cell morphogenesis	109	1.38	0.02
cellular calcium ion homeostasis	38	1.77	0.02
cellular chemical homeostasis	62	1.57	0.02
cellular di-, tri-valent inorganic cation homeostasis	48	1.65	0.02
cellular ion homeostasis	62	1.57	0.02
cellular metabolic process	1333	1.11	0.02
cellular polysaccharide metabolic process	20	2.36	0.02
cellular protein catabolic process	42	1.73	0.02
cellular structure morphogenesis	109	1.38	0.02
cytokine production	29	1.98	0.02
di-, tri-valent inorganic cation homeostasis	48	1.65	0.02
hemopoiesis	48	1.68	0.02
hemopoietic or lymphoid organ development	51	1.65	0.02
leukocyte mediated immunity	22	2.23	0.02
lipid metabolic process	147	1.33	0.02
lymphocyte mediated immunity	20	2.43	0.02
mitochondrial transport	16	2.69	0.02
neutrophil chemotaxis	9	4.37	0.02
nicotinamide metabolic process	13	3.15	0.02
phosphoinositide-mediated signaling	32	1.91	0.02
phosphorylation	175	1.3	0.02
proteolysis involved in cellular protein catabolic process	41	1.72	0.02
proton transport	26	2.1	0.02
response to abiotic stimulus	52	1.65	0.02
response to alkaloid	9	4.37	0.02
secretory pathway	65	1.55	0.02
T cell differentiation	17	2.47	0.02
vitamin metabolic process	28	2.04	0.02
anatomical structure morphogenesis	223	1.23	0.03
cell growth	40	1.71	0.03
exocytosis	30	1.85	0.03
ion transport	162	1.29	0.03
osteoclast differentiation	9	3.93	0.03
positive regulation of cell proliferation	61	1.51	0.03
positive regulation of immune system process	21	2.18	0.03
positive regulation of transcription factor activity	11	3.2	0.03
protein import	28	1.94	0.03
regulation of developmental process	69	1.46	0.03
response to inorganic substance	22	2.09	0.03
second-messenger-mediated signaling	65	1.48	0.03
sensory perception of mechanical stimulus	19	2.3	0.03
sensory perception of sound	18	2.38	0.03
ubiquitin-dependent protein catabolic process	39	1.7	0.03
water-soluble vitamin metabolic process	19	2.3	0.03
activation of protein kinase activity	18	2.18	0.04
B cell activation	18	2.25	0.04
carbohydrate transport	20	2.13	0.04
induction of apoptosis	46	1.57	0.04
ion homeostasis	65	1.47	0.04
MAPKKK cascade	42	1.64	0.04
modification-dependent macromolecule catabolic process	39	1.67	0.04
modification-dependent protein catabolic process	39	1.67	0.04
negative regulation of transcription	62	1.49	0.04
pigment biosynthetic process	10	3.12	0.04
positive regulation of multicellular organismal process	30	1.82	0.04
protein amino acid ADP-ribosylation	10	3.12	0.04
regulation of cell size	40	1.65	0.04
regulation of immune system process	25	1.92	0.04
regulation of myeloid cell differentiation	14	2.55	0.04
regulation of osteoclast differentiation	8	3.88	0.04
secretion	92	1.38	0.04
skeletal development	55	1.51	0.04
vacuole organization and biogenesis	9	3.57	0.04
chemical homeostasis	72	1.42	0.05
I-kappaB kinase/NF-kappaB cascade	25	1.88	0.05
induction of programmed cell death	46	1.56	0.05
lymphocyte differentiation	22	1.96	0.05
nervous system development	163	1.25	0.05
regulation of exocytosis	11	2.83	0.05
response to metal ion	20	2.03	0.05
response to oxidative stress	31	1.74	0.05
T cell activation	29	1.76	0.05
ubiquitin cycle	68	1.43	0.05

## Sheet: down-GOBP
GOBP	genes(N)	Enrichment score	BH
cellular component organization and biogenesis	575	1.56	1.58e-13
anatomical structure morphogenesis	272	1.76	6.6e-11
cell cycle	141	2.15	5.58e-10
vasculature development	71	3.13	6.3e-10
mitosis	55	3.72	1.27e-09
M phase of mitotic cell cycle	56	3.64	1.34e-09
mitotic cell cycle	80	2.79	1.35e-09
anatomical structure development	453	1.5	1.35e-09
cell morphogenesis	136	2.06	4.18e-09
multicellular organismal development	460	1.48	4.18e-09
cellular structure morphogenesis	136	2.06	4.18e-09
blood vessel development	67	2.95	5.76e-09
protein complex assembly	88	2.5	5.76e-09
M phase	68	2.84	1.32e-08
system development	386	1.49	2.61e-08
cell cycle process	116	2.1	3.21e-08
developmental process	598	1.38	3.82e-08
cell division	47	3.47	6.32e-08
embryonic development	95	2.24	6.99e-08
cell cycle phase	82	2.39	8.57e-08
cellular morphogenesis during differentiation	66	2.69	8.88e-08
cell projection organization and biogenesis	80	2.37	1.39e-07
cell part morphogenesis	80	2.37	1.39e-07
cell projection morphogenesis	80	2.37	1.39e-07
cell adhesion	158	1.79	1.67e-07
biological adhesion	158	1.79	1.67e-07
organ development	289	1.53	1.68e-07
blood vessel morphogenesis	57	2.82	2.21e-07
macromolecular complex assembly	131	1.87	3.79e-07
nervous system development	188	1.66	6.68e-07
regulation of mitosis	24	5.77	9.56e-07
neuron morphogenesis during differentiation	59	2.6	9.56e-07
neurite morphogenesis	59	2.6	9.56e-07
cellular component assembly	138	1.8	1.02e-06
neuron development	71	2.34	1.11e-06
localization	589	1.33	1.34e-06
neurite development	64	2.38	2.72e-06
intracellular signaling cascade	289	1.47	2.95e-06
cell proliferation	175	1.61	6.53e-06
chromosome segregation	20	6.01	7.48e-06
axonogenesis	52	2.55	7.81e-06
enzyme linked receptor protein signaling pathway	77	2.09	8.93e-06
transmembrane receptor protein tyrosine kinase signaling pathway	56	2.4	1.17e-05
mitotic cell cycle checkpoint	13	12.49	1.26e-05
organ morphogenesis	109	1.81	1.51e-05
regulation of cellular process	640	1.28	1.64e-05
biological regulation	810	1.25	1.78e-05
neuron differentiation	85	1.95	1.87e-05
regulation of biological process	716	1.26	2.21e-05
neurogenesis	101	1.8	3.41e-05
generation of neurons	93	1.85	3.41e-05
organelle organization and biogenesis	224	1.47	3.85e-05
extracellular matrix organization and biogenesis	23	4.25	3.85e-05
cell migration	80	1.94	4.14e-05
mitotic sister chromatid segregation	12	11.53	4.18e-05
sister chromatid segregation	12	11.53	4.18e-05
anatomical structure formation	51	2.36	4.32e-05
angiogenesis	43	2.58	4.34e-05
DNA metabolic process	147	1.61	4.34e-05
cytoskeleton organization and biogenesis	119	1.7	4.42e-05
establishment of cellular localization	198	1.5	4.55e-05
cell-cell adhesion	74	1.98	5.17e-05
growth	79	1.92	5.94e-05
cellular localization	199	1.49	6.02e-05
regulation of signal transduction	107	1.73	6.87e-05
DNA replication	49	2.31	9.01e-05
cell motility	101	1.73	0.0001
intracellular transport	159	1.54	0.0001
establishment of localization	501	1.28	0.0001
localization of cell	101	1.73	0.0001
glycoprotein metabolic process	42	2.46	0.0001
DNA repair	55	2.15	0.0001
protein processing	34	2.77	0.0001
extracellular structure organization and biogenesis	34	2.77	0.0001
protein modification process	319	1.35	0.0002
Notch signaling pathway	18	4.55	0.0002
biopolymer modification	328	1.33	0.0002
regulation of cell proliferation	119	1.6	0.0003
transport	477	1.26	0.0004
DNA-dependent DNA replication	26	3.05	0.0004
wound healing	49	2.12	0.0004
regulation of growth	48	2.14	0.0004
negative regulation of biological process	218	1.4	0.0005
regulation of cell cycle	59	1.96	0.0005
response to DNA damage stimulus	63	1.9	0.0005
intracellular protein transport	100	1.64	0.0005
positive regulation of cellular process	200	1.41	0.0006
protein amino acid autophosphorylation	20	3.56	0.0006
microtubule-based process	59	1.92	0.0007
brain development	41	2.21	0.0008
establishment of protein localization	138	1.5	0.0008
regulation of progression through cell cycle	57	1.9	0.001
protein transport	128	1.51	0.001
morphogenesis of a branching structure	19	3.51	0.001
phosphate transport	27	2.7	0.001
macromolecule localization	150	1.45	0.001
central nervous system development	60	1.82	0.002
regulation of cell growth	35	2.27	0.002
axon guidance	26	2.66	0.002
spindle organization and biogenesis	10	6.86	0.002
post-translational protein modification	261	1.32	0.002
chromosome organization and biogenesis	74	1.69	0.002
glycoprotein biosynthetic process	34	2.27	0.002
response to endogenous stimulus	95	1.58	0.002
cell cycle checkpoint	17	3.55	0.002
branching morphogenesis of a tube	17	3.55	0.002
negative regulation of cellular process	199	1.36	0.002
protein autoprocessing	20	3.1	0.002
protein amino acid N-linked glycosylation	13	4.46	0.002
cytoplasm organization and biogenesis	13	4.46	0.002
establishment of organelle localization	13	4.46	0.002
protein localization	142	1.43	0.003
positive regulation of biological process	213	1.34	0.003
carboxylic acid transport	30	2.32	0.003
positive regulation of nucleobase, nucleoside, nucleotide and nucleic acid metabolic process	76	1.63	0.003
Ras protein signal transduction	48	1.88	0.004
organic acid transport	30	2.29	0.004
protein kinase cascade	79	1.61	0.004
protein amino acid phosphorylation	149	1.4	0.004
small GTPase mediated signal transduction	91	1.55	0.004
protein amino acid glycosylation	31	2.22	0.004
developmental growth	27	2.36	0.005
cell growth	41	1.95	0.005
positive regulation of transcription	72	1.62	0.005
cell development	242	1.3	0.005
focal adhesion formation	9	6.18	0.005
response to axon injury	9	6.18	0.005
regulation of a molecular function	107	1.48	0.005
muscle cell proliferation	13	3.9	0.005
tube development	47	1.84	0.005
biopolymer glycosylation	31	2.16	0.006
sterol biosynthetic process	12	4.12	0.006
cytokinesis	14	3.54	0.006
regulation of catalytic activity	96	1.5	0.006
positive regulation of transferase activity	38	1.96	0.006
positive regulation of transcription, DNA-dependent	60	1.68	0.007
embryonic pattern specification	15	3.28	0.007
regeneration	24	2.4	0.007
amino acid transport	21	2.59	0.007
intercellular junction assembly and maintenance	10	4.8	0.007
biopolymer metabolic process	752	1.16	0.007
regulation of cell size	41	1.88	0.007
covalent chromatin modification	17	2.92	0.008
regulation of locomotion	25	2.31	0.008
forebrain development	18	2.79	0.008
regulation of cell migration	21	2.52	0.008
positive regulation of cellular metabolic process	86	1.51	0.008
vesicle-mediated transport	100	1.46	0.008
embryonic development ending in birth or egg hatching	37	1.91	0.009
steroid biosynthetic process	24	2.31	0.01
organelle localization	13	3.47	0.01
embryonic limb morphogenesis	17	2.82	0.01
embryonic appendage morphogenesis	17	2.82	0.01
positive regulation of metabolic process	91	1.48	0.01
vasculogenesis	10	4.37	0.01
proteoglycan metabolic process	10	4.37	0.01
cholesterol biosynthetic process	10	4.37	0.01
nitrogen compound metabolic process	101	1.44	0.01
amine metabolic process	96	1.46	0.01
cell differentiation	308	1.23	0.01
locomotion	25	2.22	0.01
cellular developmental process	308	1.23	0.01
regulation of RNA metabolic process	10	4.37	0.01
interphase	25	2.22	0.01
positive regulation of transcription from RNA polymerase II promoter	47	1.74	0.01
chordate embryonic development	36	1.9	0.01
smooth muscle cell proliferation	12	3.6	0.01
microtubule cytoskeleton organization and biogenesis	24	2.26	0.01
appendage morphogenesis	17	2.72	0.01
limb morphogenesis	17	2.72	0.01
appendage development	17	2.72	0.01
limb development	17	2.72	0.01
tissue regeneration	20	2.46	0.01
G1 phase	8	5.49	0.01
response to stress	205	1.28	0.01
sterol metabolic process	23	2.26	0.01
tube morphogenesis	34	1.9	0.01
Rho protein signal transduction	26	2.12	0.01
ensheathment of neurons	16	2.75	0.01
axon ensheathment	16	2.75	0.01
histone modification	16	2.75	0.01
regulation of cell shape	12	3.39	0.01
regulation of anatomical structure morphogenesis	12	3.39	0.01
regulation of cell morphogenesis	12	3.39	0.01
endocytosis	40	1.78	0.01
membrane invagination	40	1.78	0.01
inorganic anion transport	38	1.81	0.01
regulation of small GTPase mediated signal transduction	43	1.74	0.01
positive regulation of kinase activity	35	1.85	0.02
female pregnancy	21	2.29	0.02
protein oligomerization	28	2.01	0.02
DNA replication initiation	9	4.32	0.02
myelination	15	2.77	0.02
interphase of mitotic cell cycle	24	2.14	0.02
cell projection biogenesis	17	2.55	0.02
regulation of transferase activity	52	1.62	0.02
glycosaminoglycan biosynthetic process	8	4.8	0.02
neurite regeneration	8	4.8	0.02
endothelial cell differentiation	8	4.8	0.02
mesenchymal cell development	12	3.2	0.02
mesenchymal cell differentiation	12	3.2	0.02
regulation of axonogenesis	12	3.2	0.02
regulation of smooth muscle cell proliferation	11	3.3	0.02
cholesterol metabolic process	21	2.19	0.02
gastrulation with mouth forming second	9	3.93	0.02
receptor metabolic process	9	3.93	0.02
gastrulation (sensu Vertebrata)	9	3.93	0.02
carbohydrate biosynthetic process	28	1.92	0.02
cellular protein complex assembly	16	2.48	0.03
aminoglycan biosynthetic process	8	4.27	0.03
MAPKKK cascade	40	1.69	0.03
regulation of Ras protein signal transduction	30	1.85	0.03
embryonic morphogenesis	35	1.75	0.03
protein import into nucleus	23	2.05	0.03
regulation of developmental process	65	1.49	0.03
anion transport	44	1.63	0.03
positive regulation of catalytic activity	55	1.54	0.03
tissue development	75	1.44	0.03
Wnt receptor signaling pathway	21	2.1	0.03
chromatin modification	28	1.87	0.03
protein heterooligomerization	13	2.72	0.03
regulation of Wnt receptor signaling pathway	9	3.6	0.03
positive regulation of smooth muscle cell proliferation	9	3.6	0.03
nuclear import	23	2.01	0.03
sulfur metabolic process	25	1.94	0.03
regulation of kinase activity	49	1.57	0.03
nuclear transport	34	1.74	0.03
skeletal development	52	1.54	0.03
regulation of Rho protein signal transduction	18	2.22	0.03
regulation of cell motility	21	2.06	0.03
ER to Golgi vesicle-mediated transport	17	2.27	0.04
protein metabolic process	629	1.13	0.04
L-amino acid transport	8	3.84	0.04
regulation of transcription from RNA polymerase II promoter	93	1.36	0.04
primary metabolic process	1233	1.1	0.04
phosphorus metabolic process	187	1.24	0.04
phosphate metabolic process	187	1.24	0.04
intercellular junction assembly	7	4.2	0.04
membrane organization and biogenesis	59	1.47	0.04
positive regulation of protein kinase activity	32	1.71	0.05
peripheral nervous system development	11	2.78	0.05
multicellular organism growth	11	2.78	0.05
glycosaminoglycan metabolic process	13	2.5	0.05
respiratory tube development	18	2.11	0.05
organic acid metabolic process	112	1.31	0.05
heart development	29	1.74	0.05

## Sheet: up-GOMF
GOMF	genes(N)	Enrichment score	BH
protein binding	1185	1.37	6.39e-13
enzyme binding	89	2.24	5.64e-07
catalytic activity	1095	1.22	5.59e-05
P-P-bond-hydrolysis-driven transmembrane transporter activity	50	2.42	0.0001
primary active transmembrane transporter activity	54	2.29	0.0001
oxidoreductase activity acting on NADH or NADPH	30	3.27	0.0001
NADH dehydrogenase (quinone) activity	20	4.84	0.0001
active transmembrane transporter activity	101	1.76	0.0002
kinase binding	41	2.55	0.0002
binding	2059	1.15	0.0002
ATPase activity coupled to transmembrane movement of ions	35	2.77	0.0002
metal ion binding	603	1.25	0.0002
oxidoreductase activity	222	1.43	0.0003
ATPase activity coupled to transmembrane movement of substances	45	2.31	0.0003
ion binding	613	1.24	0.0003
cation transmembrane transporter activity	123	1.58	0.0005
cytoskeletal protein binding	96	1.67	0.0006
protein kinase binding	31	2.7	0.0006
substrate-specific transporter activity	233	1.38	0.0006
pyrophosphatase activity	129	1.54	0.0008
NADH dehydrogenase activity	20	3.49	0.001
oxidoreductase activity acting on NADH or NADPH quinone or similar compound as acceptor	21	3.27	0.001
hydrolase activity acting on acid anhydrides in phosphorus-containing anhydrides	142	1.48	0.001
hydrolase activity acting on acid anhydrides catalyzing transmembrane movement of substances	47	2.05	0.001
hydrolase activity acting on acid anhydrides	142	1.47	0.001
substrate-specific transmembrane transporter activity	193	1.39	0.001
electron carrier activity	66	1.77	0.002
transmembrane transporter activity	207	1.36	0.002
magnesium ion binding	59	1.81	0.002
cation binding	560	1.21	0.002
transition metal ion binding	391	1.25	0.002
ion transmembrane transporter activity	164	1.4	0.003
protein complex binding	34	2.18	0.004
purine nucleotide binding	366	1.24	0.004
transcription repressor activity	55	1.78	0.005
zinc ion binding	273	1.28	0.005
phosphoric ester hydrolase activity	78	1.59	0.005
hydrolase activity acting on ester bonds	139	1.39	0.008
manganese ion binding	21	2.54	0.01
cytochrome-c oxidase activity	13	3.54	0.01
heme-copper terminal oxidase activity	13	3.54	0.01
oxidoreductase activity acting on heme group of donors	13	3.54	0.01
oxidoreductase activity acting on heme group of donors oxygen as acceptor	13	3.54	0.01
actin binding	58	1.65	0.01
hydrolase activity	433	1.2	0.01
protein dimerization activity	82	1.51	0.01
ribonucleotide binding	346	1.22	0.01
purine ribonucleotide binding	346	1.22	0.01
protein transporter activity	34	1.95	0.01
oxidoreductase activity acting on the CH-CH group of donors	16	2.91	0.01
transporter activity	279	1.24	0.01
insulin receptor binding	10	4.36	0.01
selenium binding	9	4.9	0.01
nucleotide binding	405	1.2	0.01
transcription cofactor activity	60	1.58	0.02
P-P-bond-hydrolysis-driven protein transmembrane transporter activity	7	6.1	0.02
adenyl nucleotide binding	295	1.21	0.02
transferase activity transferring phosphorus-containing groups	215	1.25	0.02
phosphoric diester hydrolase activity	21	2.23	0.02
transcription corepressor activity	28	1.94	0.02
copper ion binding	20	2.18	0.03
guanyl nucleotide binding	79	1.42	0.04
adenyl ribonucleotide binding	246	1.21	0.04
GTPase binding	22	2.04	0.04
protein homodimerization activity	39	1.65	0.04
cell adhesion molecule binding	10	3.11	0.05
coenzyme binding	48	1.54	0.05
hormone binding	16	2.25	0.05
transcription factor binding	74	1.4	0.05

## Sheet: down-GOMF
GOMF	genes(N)	Enrichment score	BH
protein binding	1056	1.33	6.08e-10
extracellular matrix structural constituent	35	4.43	1.93e-07
binding	1896	1.18	8.06e-05
collagen binding	11	13.57	0.0002
hydrolase activity	412	1.27	0.002
protein kinase activity	132	1.51	0.003
small GTPase regulator activity	46	1.97	0.004
enzyme activator activity	57	1.83	0.004
transcription factor binding	77	1.67	0.004
transferase activity	334	1.27	0.004
hydrolase activity acting on glycosyl bonds	33	2.29	0.004
protein domain specific binding	51	1.91	0.004
adenyl ribonucleotide binding	241	1.34	0.004
ion binding	548	1.22	0.004
nucleotide binding	381	1.25	0.004
ribonucleotide binding	324	1.27	0.004
purine ribonucleotide binding	324	1.27	0.004
cation binding	510	1.22	0.004
transferase activity transferring phosphorus-containing groups	206	1.34	0.005
carboxylic acid transmembrane transporter activity	26	2.51	0.005
metal ion binding	531	1.2	0.005
catalytic activity	952	1.16	0.006
phosphotransferase activity alcohol group as acceptor	163	1.37	0.006
small GTPase binding	20	2.82	0.006
transition metal ion binding	353	1.24	0.007
Ras guanyl-nucleotide exchange factor activity	22	2.58	0.007
growth factor binding	23	2.52	0.007
GTPase activator activity	37	1.98	0.008
organic acid transmembrane transporter activity	28	2.23	0.008
GTPase regulator activity	68	1.62	0.008
phosphoric monoester hydrolase activity	52	1.73	0.009
enzyme binding	65	1.63	0.009
purine nucleotide binding	330	1.23	0.01
DNA-directed DNA polymerase activity	11	4.17	0.01
transcription cofactor activity	57	1.66	0.01
metalloendopeptidase activity	27	2.18	0.01
phosphoric ester hydrolase activity	70	1.56	0.01
kinase activity	176	1.31	0.01
GTPase binding	22	2.31	0.02
zinc ion binding	244	1.25	0.02
structure-specific DNA binding	33	1.92	0.02
hydrolase activity hydrolyzing O-glycosyl compounds	26	2.07	0.02
protease activator activity	8	4.93	0.02
SH3 domain binding	12	3.29	0.02
enzyme regulator activity	141	1.33	0.02
calcium ion binding	153	1.31	0.02
protein heterodimerization activity	39	1.75	0.02
adenyl nucleotide binding	269	1.22	0.02
DNA binding	317	1.2	0.03
nucleic acid binding	506	1.16	0.03
polysaccharide binding	23	2.06	0.03
hydrolase activity acting on ester bonds	122	1.33	0.03
identical protein binding	61	1.49	0.04

## Sheet: up-GOCC
GOCC	genes(N)	Enrichment score	BH
mitochondrion	282	2.57	1.49e-28
mitochondrial part	145	2.96	5.11e-19
cytoplasm	964	1.41	3.14e-13
mitochondrial matrix	48	5.42	1.84e-12
mitochondrial lumen	48	5.42	1.84e-12
membrane-bound organelle	1106	1.35	1.73e-11
intracellular membrane-bound organelle	1105	1.35	1.73e-11
cytoplasmic part	730	1.42	1.83e-11
mitochondrial membrane	99	2.56	9.19e-11
mitochondrial envelope	105	2.46	1.11e-10
mitochondrial membrane part	33	5.9	2.13e-09
mitochondrial inner membrane	85	2.5	5.05e-09
organelle inner membrane	87	2.38	1.8e-08
organelle envelope	131	1.98	1.89e-08
envelope	131	1.97	2.47e-08
intracellular part	1482	1.25	2.61e-08
organelle membrane	193	1.72	2.61e-08
cell fraction	256	1.56	1.25e-07
organellar ribosome	23	7.05	1.25e-07
mitochondrial ribosome	23	7.05	1.25e-07
intracellular	1599	1.22	3.89e-07
mitochondrial respiratory chain	21	6.93	5.93e-07
organelle	1240	1.22	2.13e-06
intracellular organelle	1238	1.22	2.13e-06
protein complex	391	1.34	2.3e-05
membrane fraction	190	1.52	2.3e-05
plasma membrane	408	1.29	0.0002
membrane-enclosed lumen	148	1.52	0.0002
organelle lumen	148	1.52	0.0002
organelle part	506	1.25	0.0003
intracellular organelle part	504	1.25	0.0003
integrin complex	16	4.58	0.0004
proton-transporting two-sector ATPase complex	24	3.12	0.0004
organellar large ribosomal subunit	10	8.58	0.0005
mitochondrial large ribosomal subunit	10	8.58	0.0005
neuron projection	63	1.8	0.001
soluble fraction	73	1.69	0.001
plasma membrane part	322	1.27	0.002
mitochondrial outer membrane	17	2.92	0.007
cell surface	49	1.75	0.007
sarcolemma	16	2.98	0.008
cytosol	121	1.4	0.009
insoluble fraction	13	3.28	0.01
outer membrane	22	2.3	0.01
organelle outer membrane	18	2.49	0.02
macromolecular complex	471	1.17	0.02
vacuolar membrane	12	3.22	0.02
Z disc	12	3.22	0.02
endosome	32	1.81	0.03
external side of plasma membrane	23	2.01	0.03
extrinsic to membrane	22	2.05	0.03
myofibril	22	2.05	0.03
I band	12	2.86	0.03
vacuolar part	12	2.86	0.03
nucleus	598	1.14	0.03
receptor complex	27	1.87	0.03
peroxisome	24	1.94	0.03
microbody	24	1.94	0.03
contractile fiber	24	1.94	0.03
axon	27	1.84	0.04
proton-transporting ATP synthase complex	8	3.81	0.04
proteasome complex (sensu Eukaryota)	16	2.29	0.04
intrinsic to plasma membrane	203	1.22	0.04
peroxisomal membrane	11	2.78	0.04
microbody membrane	11	2.78	0.04
presynaptic membrane	9	3.22	0.04
lysosomal membrane	8	3.43	0.05

## Sheet: down-GOCC
GOCC	genes(N)	Enrichment score	BH
proteinaceous extracellular matrix	84	2.7	1.68e-09
extracellular matrix	85	2.64	1.99e-09
chromosome, pericentric region	31	6.56	2.91e-09
lamellipodium	24	6.57	3.53e-07
endomembrane system	122	1.92	4.34e-07
coated vesicle membrane	26	5.5	5.6e-07
leading edge	34	3.95	8.03e-07
membrane coat	24	5.08	3.01e-06
coated membrane	24	5.08	3.01e-06
vesicle coat	23	5.35	3.01e-06
collagen	20	6.65	3.01e-06
cytoplasmic vesicle membrane	30	3.88	4.31e-06
extracellular region part	399	1.38	4.63e-06
endoplasmic reticulum	140	1.71	4.63e-06
spindle	27	4.19	4.98e-06
extracellular matrix part	37	3.07	8.76e-06
Golgi-associated vesicle	26	4.03	1.19e-05
Golgi-associated vesicle membrane	15	7.75	2.08e-05
transport vesicle membrane	14	8.14	3.28e-05
Golgi apparatus part	60	2.15	3.85e-05
cytoplasmic vesicle part	33	3.01	3.85e-05
Golgi apparatus	97	1.77	5.39e-05
microtubule cytoskeleton	80	1.87	6.72e-05
clathrin coated vesicle membrane	17	5.27	7.13e-05
extracellular space	367	1.32	9.96e-05
adherens junction	28	3.1	0.0002
nucleus	602	1.25	0.0002
chromosome	92	1.73	0.0002
vesicle membrane	33	2.65	0.0002
extracellular region	428	1.28	0.0003
cell junction	55	2.01	0.0003
ER-Golgi intermediate compartment	13	6.05	0.0003
replication fork	14	5.43	0.0003
transport vesicle	19	3.84	0.0003
nuclear part	171	1.45	0.0003
chromosomal part	82	1.73	0.0003
endoplasmic reticulum part	43	2.2	0.0004
cytoplasmic vesicle	79	1.74	0.0004
coated vesicle	46	2.12	0.0004
clathrin vesicle coat	15	4.65	0.0004
nuclear membrane	30	2.58	0.0005
intracellular membrane-bound organelle	934	1.18	0.0007
intracellular organelle part	470	1.24	0.0007
membrane-bound organelle	934	1.18	0.0007
kinetochore	13	5.04	0.0007
cell-cell adherens junction	13	5.04	0.0007
organelle part	470	1.24	0.0008
cytoplasmic membrane-bound vesicle	73	1.72	0.0008
clathrin coat	15	4.11	0.0009
Golgi membrane	37	2.15	0.001
vesicle	80	1.63	0.001
trans-Golgi network transport vesicle membrane	9	6.98	0.002
membrane-bound vesicle	73	1.65	0.002
intercellular junction	40	1.98	0.002
nuclear membrane part	26	2.42	0.002
clathrin-coated vesicle	37	1.98	0.003
trans-Golgi network transport vesicle	11	4.26	0.004
endoplasmic reticulum lumen	10	4.65	0.005
cell projection	95	1.47	0.005
nuclear pore	21	2.44	0.006
nuclear envelope	37	1.85	0.008
cytoskeleton	162	1.32	0.009
condensed chromosome	17	2.64	0.009
intracellular	1396	1.11	0.01
nucleoplasm	81	1.47	0.01
endoplasmic reticulum membrane	33	1.87	0.01
Golgi stack	10	3.58	0.02
intracellular part	1267	1.11	0.02
nuclear envelope-endoplasmic reticulum network	34	1.8	0.02
organelle membrane	147	1.3	0.02
ruffle	11	3.2	0.02
lysosome	39	1.7	0.02
cytoskeletal part	117	1.34	0.02
nuclear lumen	99	1.37	0.02
apicolateral plasma membrane	20	2.16	0.02
apical junction complex	20	2.16	0.02
focal adhesion	13	2.75	0.02
lytic vacuole	39	1.68	0.02
tight junction	17	2.33	0.02
pore complex	21	2.08	0.02
microtubule organizing center	20	2.11	0.02
plasma membrane	355	1.18	0.02
microtubule	35	1.7	0.02
cell-matrix junction	14	2.41	0.03
cell-substrate adherens junction	13	2.52	0.03
spindle microtubule	7	4.07	0.03
histone deacetylase complex	8	3.38	0.04
spindle pole	8	3.38	0.04
transcription factor complex	45	1.51	0.04
coated pit	10	2.74	0.04
basolateral plasma membrane	26	1.73	0.05
cell fraction	197	1.2	0.05
vacuole	40	1.53	0.05
intracellular organelle	1061	1.09	0.05
