# Supplementary material for: Alteration of mRNA and microRNA expression profiles in rat muscular type vasculature in early postnatal development
Source: Sci Rep. 2015 Jun 15;5:11106. doi: 10.1038/srep11106 (PMC4466593; doi:10.1038/srep11106)
Supplement: Supplementary Information [file srep11106-s4.xls]

## Sheet: Table S3
Gene	Definition	EntrezGeneID	Fold change (adult - young)	p-value	Remark
Ryr2	ryanodine receptor 2, cardiac	689560	1.59417168	5.33e-07	up-regulated
Ryr3	ryanodine receptor 3	170546	1.48981687	5.54e-06	up-regulated
Itpr1	inositol 1,4,5-triphosphate receptor, ty	25262	2.09778671	3.72e-07	up-regulated
Itpr3	inositol 1,4,5-triphosphate receptor, ty	25679	0.82475642	4.05e-05	down-regulated
Cacnb2	calcium channel, voltage-dependent, beta	116600	1.851940824	1.52e-07	up-regulated
Cacna2d1	calcium channel, voltage-dependent, alph	25399	1.715396402	7.01e-06	up-regulated
Cacna1h	calcium channel, voltage-dependent, T ty	114862	1.586255317	0.00010791	up-regulated
Cacna1c	calcium channel, voltage-dependent, L ty	24239	1.188803279	0.000395859	up-regulated
Cacnb4	calcium channel, voltage-dependent, beta	58942	1.161557039	2.357e-06	up-regulated
Cacng5	calcium channel, voltage-dependent, gamm	140726	1.025312011	0.00351859	up-regulated
Cacng6	calcium channel, voltage-dependent, gamm	140727	1.024109514	0.00747477	up-regulated
Cacna2d2	calcium channel, voltage-dependent, alph	300992	1.01726602	0.00192608	up-regulated
Cacna1i	calcium channel, voltage-dependent, T ty	56827	1.017183525	0.00142763	up-regulated
Cacna1a	calcium channel, voltage-dependent, P/Q	25398	0.9717048	0.0065565	down-regulated
Cacna1e	calcium channel, voltage-dependent, R ty	54234	0.960195447	0.00737734	down-regulated
Cacna2d3	calcium channel, voltage-dependent, alph	306243	0.836692843	5.9689e-05	down-regulated
Cacna1g	calcium channel, voltage-dependent, T ty	29717	0.66198939	7.055e-05	down-regulated
Cacnb3	calcium channel, voltage-dependent, beta	25297	0.653532098	6.5e-08	down-regulated
