# Supplementary material for: Alteration of mRNA and microRNA expression profiles in rat muscular type vasculature in early postnatal development
Source: Sci Rep. 2015 Jun 15;5:11106. doi: 10.1038/srep11106 (PMC4466593; doi:10.1038/srep11106)
Supplement: Supplementary Information [file srep11106-s5.xls]

## Sheet: Enriched miRs on up-genes
Significantly enriched miRNAs for their binding sites within up-regulated genes
miRNA	HeartFG	HeartBG	GenomeFG	GenomeBG	pval	p-adjust
rno-miR-201	283	3634	657	11705	7.50927e-06	0.00162255
rno-miR-148b-3p	1198	3634	3273	11705	1.31711e-05	0.00162255
rno-miR-292-5p	1049	3634	2847	11705	1.69084e-05	0.00162255
rno-miR-199a-5p	1307	3634	3603	11705	1.95427e-05	0.00162255
rno-miR-494	1434	3634	3976	11705	2.04194e-05	0.00162255
rno-miR-540	1355	3634	3745	11705	2.05671e-05	0.00162255
rno-miR-20b-3p	1329	3634	3669	11705	2.05947e-05	0.00162255
rno-miR-653	366	3634	900	11705	2.38836e-05	0.00162255
rno-miR-297	1099	3634	3003	11705	2.45795e-05	0.00162255
rno-miR-152	1193	3634	3279	11705	2.60874e-05	0.00162255
rno-miR-200c	1064	3634	2906	11705	2.92241e-05	0.00162255
rno-miR-758	1090	3634	2983	11705	3.04593e-05	0.00162255
rno-miR-137	1185	3634	3262	11705	3.20923e-05	0.00162255
rno-miR-200b	1062	3634	2910	11705	4.1048e-05	0.00162255
rno-miR-301b	1095	3634	3007	11705	4.18846e-05	0.00162255
rno-miR-301a	1094	3634	3005	11705	4.3199e-05	0.00162255
rno-miR-466c	1059	3634	2903	11705	4.35949e-05	0.00162255
rno-miR-216a	1098	3634	3018	11705	4.51226e-05	0.00162255
rno-miR-222	976	3634	2662	11705	4.54698e-05	0.00162255
rno-miR-214	1461	3634	4089	11705	5.30111e-05	0.00172237
rno-miR-212	1220	3634	3381	11705	5.39637e-05	0.00172237
rno-miR-200a	1131	3634	3122	11705	5.74776e-05	0.00172237
rno-miR-130a	1085	3634	2988	11705	5.88964e-05	0.00172237
rno-miR-141	1135	3634	3136	11705	6.18245e-05	0.00172237
rno-miR-10a-3p	956	3634	2613	11705	6.35091e-05	0.00172237
rno-miR-410	1177	3634	3262	11705	6.74471e-05	0.00175881
rno-miR-26a	1255	3634	3493	11705	7.11771e-05	0.00178734
rno-miR-26b	1256	3634	3498	11705	7.56453e-05	0.00181036
rno-miR-342-3p	1121	3634	3102	11705	7.74343e-05	0.00181036
rno-miR-129	1391	3634	3899	11705	8.29338e-05	0.00184966
rno-miR-132	1217	3634	3387	11705	8.45713e-05	0.00184966
rno-miR-130b	1083	3634	2997	11705	9.54587e-05	0.00202253
rno-miR-450a	1046	3634	2891	11705	0.000103952	0.00209053
rno-miR-3120	375	3634	948	11705	0.000104835	0.00209053
rno-miR-429	1139	3634	3166	11705	0.000109475	0.00212069
rno-miR-19a	1077	3634	2988	11705	0.000125567	0.00229801
rno-miR-96	1207	3634	3371	11705	0.000125936	0.00229801
rno-miR-221	1040	3634	2880	11705	0.000128797	0.00229801
rno-miR-742	1188	3634	3318	11705	0.000137674	0.00233101
rno-miR-674-3p	1237	3634	3463	11705	0.000139262	0.00233101
rno-miR-664	1359	3634	3824	11705	0.000140961	0.00233101
rno-miR-874	1125	3634	3135	11705	0.000149535	0.00241393
rno-miR-542-3p	1329	3634	3739	11705	0.000155987	0.00245771
rno-miR-376c	1210	3634	3388	11705	0.000159497	0.00245771
rno-miR-19b	1073	3634	2987	11705	0.00017571	0.00264736
rno-miR-92b	974	3634	2697	11705	0.000184469	0.00271891
rno-miR-294	559	3634	1488	11705	0.000210948	0.00302366
rno-miR-187	882	3634	2431	11705	0.000214064	0.00302366
rno-miR-92a	973	3634	2701	11705	0.000231055	0.00313909
rno-miR-24	1284	3634	3621	11705	0.000235516	0.00313909
rno-miR-434	1026	3634	2858	11705	0.000236513	0.00313909
rno-miR-340-5p	1401	3634	3969	11705	0.000240756	0.00313909
rno-miR-291a-3p	1249	3634	3523	11705	0.000275237	0.00343511
rno-miR-376b-3p	1120	3634	3141	11705	0.00027671	0.00343511
rno-miR-369-3p	1126	3634	3159	11705	0.000278659	0.00343511
rno-miR-25	957	3634	2661	11705	0.000290733	0.00347865
rno-miR-433	1002	3634	2794	11705	0.000292453	0.00347865
rno-miR-153	1086	3634	3043	11705	0.000298633	0.00349091
rno-miR-34b	1457	3634	4145	11705	0.000304813	0.00350277
rno-miR-193	986	3634	2751	11705	0.000333777	0.00373013
rno-miR-743a	1036	3634	2899	11705	0.000335601	0.00373013
rno-miR-34c	1295	3634	3669	11705	0.000353102	0.00386134
rno-miR-871	1268	3634	3592	11705	0.000384442	0.00413733
rno-miR-499	1151	3634	3246	11705	0.000401314	0.00421225
rno-miR-32	1097	3634	3086	11705	0.00040383	0.00421225
rno-miR-148b-5p	1292	3634	3667	11705	0.000422006	0.00433516
rno-miR-194	1106	3634	3115	11705	0.00043109	0.00434536
rno-miR-484	1349	3634	3838	11705	0.000435818	0.00434536
rno-miR-335	1337	3634	3804	11705	0.000455186	0.00445713
rno-miR-3590-3p	331	3634	848	11705	0.000465024	0.00445713
rno-miR-883	1024	3634	2875	11705	0.000472965	0.00445713
rno-miR-374	1025	3634	2878	11705	0.000473459	0.00445713
rno-miR-551b	561	3634	1513	11705	0.000492169	0.00445713
rno-miR-764	282	3634	710	11705	0.00049496	0.00445713
rno-miR-291b	250	3634	620	11705	0.000498146	0.00445713
rno-miR-3583-3p	221	3634	539	11705	0.00049962	0.00445713
rno-miR-673	1334	3634	3800	11705	0.000514438	0.00452326
rno-miR-124*	129	3634	288	11705	0.000520375	0.00452326
rno-miR-188	948	3634	2654	11705	0.000536665	0.0046058
rno-miR-300-3p	1092	3634	3083	11705	0.000563952	0.00477949
rno-miR-223	1262	3634	3591	11705	0.000592807	0.00491276
rno-miR-324-3p	987	3634	2773	11705	0.000594169	0.00491276
rno-miR-409-3p	1052	3634	2967	11705	0.000611464	0.00498633
rno-miR-449a	1300	3634	3706	11705	0.000617775	0.00498633
rno-miR-879	1255	3634	3575	11705	0.000670303	0.00530941
rno-miR-363	711	3634	1961	11705	0.000680993	0.00530941
rno-miR-17-1-3p	465	3634	1241	11705	0.000681295	0.00530941
rno-miR-203	1219	3634	3469	11705	0.000694534	0.00535107
rno-miR-532-3p	1091	3634	3089	11705	0.000722269	0.00544002
rno-miR-455	955	3634	2685	11705	0.000730613	0.00544002
rno-miR-16	1290	3634	3683	11705	0.000731173	0.00544002
rno-miR-448	1036	3634	2927	11705	0.000757152	0.00544002
rno-miR-30b-3p	1183	3634	3365	11705	0.000757652	0.00544002
rno-miR-192	822	3634	2292	11705	0.000760654	0.00544002
rno-miR-325-3p	1495	3634	4298	11705	0.000762245	0.00544002
rno-miR-210	772	3634	2145	11705	0.00078303	0.0054495
rno-miR-568	278	3634	706	11705	0.000787737	0.0054495
rno-miR-182	1169	3634	3325	11705	0.00079305	0.0054495
rno-miR-139-5p	1177	3634	3349	11705	0.000795724	0.0054495
rno-miR-15b	1291	3634	3691	11705	0.000825993	0.00556121
rno-miR-1	1217	3634	3470	11705	0.000828543	0.00556121
rno-miR-493	1248	3634	3563	11705	0.000836642	0.00556121
rno-miR-497	1301	3634	3725	11705	0.00091132	0.00597006
rno-miR-206	1217	3634	3474	11705	0.000915762	0.00597006
rno-miR-23b	1146	3634	3263	11705	0.000941862	0.00608174
rno-miR-431	1123	3634	3195	11705	0.000958417	0.00612192
rno-miR-23a	1145	3634	3261	11705	0.000966144	0.00612192
rno-miR-299	1026	3634	2907	11705	0.000994057	0.00624047
rno-miR-9*	187	3634	454	11705	0.00103263	0.00635039
rno-miR-320	1270	3634	3638	11705	0.00104639	0.00635039
rno-miR-346	1087	3634	3091	11705	0.00105005	0.00635039
rno-miR-295	360	3634	946	11705	0.00105786	0.00635039
rno-miR-9	1434	3634	4130	11705	0.0010584	0.00635039
rno-miR-195	1283	3634	3678	11705	0.00107351	0.00638248
rno-miR-338	1189	3634	3397	11705	0.00108257	0.00638248
rno-miR-293	350	3634	918	11705	0.00110545	0.00643141
rno-miR-342-5p	1189	3634	3398	11705	0.00110984	0.00643141
rno-miR-743b	1317	3634	3783	11705	0.00115513	0.00652897
rno-miR-598-5p	741	3634	2065	11705	0.00115933	0.00652897
rno-miR-351	1162	3634	3319	11705	0.00116005	0.00652897
rno-miR-881	1184	3634	3385	11705	0.0011652	0.00652897
rno-miR-186	1463	3634	4223	11705	0.0012051	0.0066573
rno-miR-760-3p	1280	3634	3674	11705	0.00120774	0.0066573
rno-miR-466b	1132	3634	3232	11705	0.00124324	0.00679771
rno-miR-382	1196	3634	3425	11705	0.00128807	0.00684452
rno-miR-350	1218	3634	3491	11705	0.00129101	0.00684452
rno-miR-290	1084	3634	3090	11705	0.00129389	0.00684452
rno-miR-33	1087	3634	3099	11705	0.0012949	0.00684452
rno-miR-22	1111	3634	3171	11705	0.00130228	0.00684452
rno-miR-34a	1292	3634	3714	11705	0.00132644	0.00686842
rno-miR-208b-5p	269	3634	689	11705	0.00133634	0.00686842
rno-miR-150	1042	3634	2966	11705	0.00134765	0.00686842
rno-miR-103	1293	3634	3718	11705	0.00135748	0.00686842
rno-miR-107	1293	3634	3718	11705	0.00135748	0.00686842
rno-miR-291a-5p	1171	3634	3353	11705	0.00138246	0.00694301
rno-miR-30b-5p	1172	3634	3357	11705	0.00141696	0.00706394
rno-miR-3548	280	3634	722	11705	0.00146719	0.00726098
rno-miR-207	1313	3634	3782	11705	0.00148646	0.00730302
rno-miR-674-5p	1274	3634	3667	11705	0.0015599	0.00756531
rno-miR-30c	1171	3634	3358	11705	0.00156216	0.00756531
rno-miR-219-2-3p	1008	3634	2871	11705	0.00160838	0.00761505
rno-miR-21	933	3634	2647	11705	0.00161433	0.00761505
rno-miR-340-3p	793	3634	2230	11705	0.00163058	0.00761505
rno-miR-347	1104	3634	3159	11705	0.00163419	0.00761505
rno-miR-93	1243	3634	3576	11705	0.00163683	0.00761505
rno-miR-30e	1175	3634	3372	11705	0.00163982	0.00761505
rno-miR-3574	88	3634	190	11705	0.00166816	0.00769395
rno-miR-30a	1171	3634	3361	11705	0.00167985	0.00769551
rno-miR-671	813	3634	2291	11705	0.00170527	0.0077042
rno-miR-872	1067	3634	3050	11705	0.00171253	0.0077042
rno-miR-503	1086	3634	3107	11705	0.00171583	0.0077042
rno-miR-17-5p	1244	3634	3582	11705	0.00175462	0.00782654
rno-miR-10a-5p	971	3634	2764	11705	0.00177436	0.00786284
rno-miR-101a	1170	3634	3361	11705	0.00180555	0.0079491
rno-miR-377	1034	3634	2954	11705	0.00184276	0.00806058
rno-miR-125b-5p	1147	3634	3294	11705	0.00189637	0.00819582
rno-miR-760-5p	1118	3634	3207	11705	0.00189785	0.00819582
rno-miR-217	997	3634	2846	11705	0.00198363	0.00847146
rno-miR-30d	1168	3634	3359	11705	0.00198667	0.00847146
rno-miR-20b-5p	1239	3634	3573	11705	0.00201526	0.00851074
rno-miR-3580-5p	198	3634	494	11705	0.00202488	0.00851074
rno-miR-101b	1172	3634	3372	11705	0.00203354	0.00851074
rno-miR-298	1524	3634	4433	11705	0.00208045	0.00865364
rno-miR-501	1105	3634	3172	11705	0.0020943	0.00865813
rno-miR-128	1380	3634	4000	11705	0.00213158	0.00875887
rno-miR-147	829	3634	2348	11705	0.00224673	0.00909814
rno-miR-199a-3p	1114	3634	3202	11705	0.00225136	0.00909814
rno-miR-505	962	3634	2746	11705	0.00225441	0.00909814
rno-miR-125a-5p	1145	3634	3296	11705	0.00229702	0.00921527
rno-miR-190	1013	3634	2900	11705	0.00232022	0.00925358
rno-miR-181d	1155	3634	3327	11705	0.00234825	0.00931059
rno-miR-18a	1222	3634	3530	11705	0.00242547	0.00953268
rno-miR-672	1210	3634	3494	11705	0.00243238	0.00953268
rno-miR-668	301	3634	792	11705	0.00250031	0.00974259
rno-miR-124	1145	3634	3300	11705	0.00252442	0.00978032
rno-miR-224	1193	3634	3445	11705	0.00255623	0.00981774
rno-miR-345-3p	908	3634	2589	11705	0.00256304	0.00981774
rno-miR-323	1076	3634	3094	11705	0.0026165	0.00996623
rno-miR-135a	1313	3634	3809	11705	0.00269307	0.0102006
rno-miR-135b	1312	3634	3807	11705	0.00275212	0.0103663
rno-miR-190b	1009	3634	2897	11705	0.00291511	0.0108772
rno-miR-27b	1375	3634	4000	11705	0.00291984	0.0108772
rno-miR-370	1135	3634	3277	11705	0.00297957	0.0109867
rno-miR-27a	1374	3634	3998	11705	0.00298164	0.0109867
rno-miR-300-5p	1426	3634	4156	11705	0.00303458	0.0111213
rno-miR-138-2*	58	3634	117	11705	0.00305608	0.0111399
rno-miR-196b	1132	3634	3270	11705	0.00312353	0.011238
rno-miR-196c	1132	3634	3270	11705	0.00312353	0.011238
rno-miR-181a	1193	3634	3454	11705	0.00313271	0.011238
rno-miR-652	578	3634	1612	11705	0.00326692	0.0116577
rno-miR-142-3p	1023	3634	2944	11705	0.0032916	0.0116843
rno-miR-181b	1148	3634	3321	11705	0.00332881	0.0117539
rno-miR-196a	1133	3634	3276	11705	0.00334588	0.0117539
rno-miR-384-5p	1222	3634	3545	11705	0.00338482	0.0118197
rno-miR-880	987	3634	2837	11705	0.00339946	0.0118197
rno-miR-381	1255	3634	3646	11705	0.00348538	0.012028
rno-miR-106b	1238	3634	3595	11705	0.00351125	0.012028
rno-miR-219-1-3p	783	3634	2226	11705	0.00352502	0.012028
rno-miR-500	794	3634	2259	11705	0.00353034	0.012028
rno-miR-126	290	3634	767	11705	0.00358086	0.0121391
rno-miR-20a	1244	3634	3615	11705	0.00365558	0.0123307
rno-miR-142-5p	1319	3634	3843	11705	0.00375528	0.0126044
rno-miR-322	1347	3634	3928	11705	0.00377836	0.0126193
rno-miR-215	791	3634	2253	11705	0.00384297	0.0127722
rno-miR-219-5p	902	3634	2588	11705	0.00402502	0.013312
rno-miR-183	1042	3634	3013	11705	0.00436347	0.0143613
rno-miR-181c	1183	3634	3441	11705	0.00456904	0.0149653
rno-miR-490	258	3634	679	11705	0.00459756	0.0149863
rno-miR-329	917	3634	2639	11705	0.00467529	0.0151667
rno-miR-143	1266	3634	3694	11705	0.00474546	0.0153211
rno-miR-331	1047	3634	3032	11705	0.00477959	0.0153581
rno-miR-327	1205	3634	3510	11705	0.00481308	0.0153928
rno-miR-3587	315	3634	846	11705	0.00487609	0.0155211
rno-miR-7b	1379	3634	4039	11705	0.00498886	0.015747
rno-miR-330	1371	3634	4015	11705	0.00501448	0.015747
rno-miR-185	1532	3634	4504	11705	0.00504405	0.015747
rno-miR-376b-5p	1026	3634	2971	11705	0.00505574	0.015747
rno-miR-1949	165	3634	414	11705	0.00506683	0.015747
rno-miR-134	1104	3634	3207	11705	0.00508748	0.015747
rno-miR-666	89	3634	203	11705	0.00510964	0.015747
rno-miR-7a	1380	3634	4044	11705	0.00518134	0.0158957
rno-miR-125a-3p	1302	3634	3808	11705	0.00524081	0.0160057
rno-miR-139-3p	1026	3634	2978	11705	0.00594156	0.0180645
rno-miR-411	968	3634	2803	11705	0.00598885	0.018127
rno-miR-205	1182	3634	3451	11705	0.00602144	0.0181446
rno-let-7e	1236	3634	3615	11705	0.00605167	0.018155
rno-miR-379	1009	3634	2928	11705	0.00613754	0.0183315
rno-miR-349	1073	3634	3123	11705	0.00632077	0.018796
rno-miR-326	1358	3634	3988	11705	0.00636605	0.018848
rno-miR-761	555	3634	1564	11705	0.00654317	0.0192881
rno-miR-451	611	3634	1732	11705	0.0066342	0.0193613
rno-miR-361	1161	3634	3392	11705	0.00663806	0.0193613
rno-miR-296	1216	3634	3559	11705	0.00665365	0.0193613
rno-miR-532-5p	974	3634	2827	11705	0.00686924	0.0199032
rno-miR-378	1089	3634	3176	11705	0.00697509	0.0201239
rno-miR-544	350	3634	958	11705	0.00737676	0.0211926
rno-miR-489	976	3634	2837	11705	0.00752239	0.0215197
rno-miR-3544	180	3634	463	11705	0.00764684	0.0217839
rno-miR-598-3p	669	3634	1911	11705	0.00767956	0.0217855
rno-miR-144	1225	3634	3595	11705	0.00790809	0.0223404
rno-miR-873	1353	3634	3985	11705	0.00799616	0.0224719
rno-miR-483	982	3634	2858	11705	0.00802093	0.0224719
rno-miR-146a	1196	3634	3510	11705	0.00841973	0.0234921
rno-miR-539	1391	3634	4104	11705	0.0084854	0.0235071
rno-miR-463	708	3634	2032	11705	0.00849444	0.0235071
rno-miR-31	1165	3634	3417	11705	0.00863407	0.0237963
rno-miR-29b-1*	218	3634	575	11705	0.00878144	0.0240259
rno-miR-337	1192	3634	3500	11705	0.00878823	0.0240259
rno-miR-878	864	3634	2505	11705	0.00888834	0.0241198
rno-miR-191	824	3634	2384	11705	0.00889372	0.0241198
rno-miR-375	972	3634	2835	11705	0.00945265	0.0255335
rno-miR-384-3p	1195	3634	3514	11705	0.00966865	0.025928
rno-let-7i	1101	3634	3228	11705	0.00967519	0.025928
rno-miR-3564	383	3634	1063	11705	0.00990864	0.0263656
rno-miR-28	1232	3634	3628	11705	0.00991627	0.0263656
rno-miR-543	886	3634	2578	11705	0.0103303	0.0273591
rno-miR-471	637	3634	1826	11705	0.0106152	0.0279449
rno-miR-10b	1039	3634	3044	11705	0.0106339	0.0279449
rno-let-7b	1102	3634	3236	11705	0.0107023	0.0280161
rno-miR-138	1161	3634	3417	11705	0.010985	0.0286455
rno-let-7f	1100	3634	3232	11705	0.0111626	0.0289972
rno-miR-325-5p	846	3634	2461	11705	0.0114313	0.0295819
rno-let-7a	1100	3634	3234	11705	0.0116194	0.0299542
rno-miR-146b	1195	3634	3525	11705	0.0119394	0.0306626
rno-miR-376a	666	3634	1919	11705	0.01235	0.0315501
rno-miR-140	1235	3634	3649	11705	0.0123781	0.0315501
rno-miR-380	953	3634	2790	11705	0.012499	0.0317389
rno-miR-543*	279	3634	761	11705	0.0126931	0.0321116
rno-let-7c	1098	3634	3234	11705	0.0131126	0.0330496
rno-miR-759	397	3634	1114	11705	0.0140083	0.0351413
rno-miR-343	1126	3634	3323	11705	0.014052	0.0351413
rno-miR-877	1230	3634	3641	11705	0.0141351	0.0351413
rno-miR-352	956	3634	2805	11705	0.0141736	0.0351413
rno-miR-541	1153	3634	3406	11705	0.0142016	0.0351413
rno-miR-292-3p	716	3634	2076	11705	0.0143173	0.035172
rno-miR-145	1268	3634	3758	11705	0.014346	0.035172
rno-miR-485	1351	3634	4012	11705	0.0143697	0.035172
rno-miR-412	1001	3634	2943	11705	0.0144333	0.0352007
rno-miR-425	728	3634	2113	11705	0.01454	0.0353339
rno-miR-216b-5p	177	3634	466	11705	0.0152891	0.0370215
rno-miR-98	1094	3634	3231	11705	0.0156821	0.0378378
rno-miR-154	1003	3634	2954	11705	0.0159492	0.0383459
rno-miR-465	321	3634	891	11705	0.0160648	0.0384874
rno-miR-122	1164	3634	3447	11705	0.0162908	0.0388856
rno-miR-3558-5p	179	3634	473	11705	0.0163457	0.0388856
rno-miR-421	1001	3634	2950	11705	0.0166406	0.0393955
rno-miR-151	858	3634	2514	11705	0.0166763	0.0393955
rno-miR-24-2*	90	3634	219	11705	0.0171274	0.0403208
rno-miR-495	1262	3634	3750	11705	0.0171969	0.0403444
rno-miR-423	724	3634	2108	11705	0.0173418	0.0405439
rno-miR-488	1272	3634	3782	11705	0.0176054	0.0410188
rno-miR-3560	187	3634	498	11705	0.0179273	0.0416257
rno-miR-379*	160	3634	420	11705	0.0184907	0.0426557
rno-miR-140*	209	3634	563	11705	0.0184967	0.0426557
rno-let-7d	1071	3634	3170	11705	0.0187279	0.0430424
rno-miR-181b-1*	54	3634	121	11705	0.0188154	0.0430975
rno-miR-20a*	169	3634	447	11705	0.0194169	0.0443254
rno-miR-708	1276	3634	3802	11705	0.0200688	0.0456598
rno-miR-488*	34	3634	69	11705	0.0205608	0.0464322
rno-miR-369-5p	391	3634	1107	11705	0.020577	0.0464322
rno-miR-133a	1034	3634	3062	11705	0.0206822	0.0464322
rno-miR-133b	1034	3634	3062	11705	0.0206822	0.0464322
rno-miR-127	359	3634	1012	11705	0.0213189	0.0475593
rno-miR-3557-3p	375	3634	1060	11705	0.0213245	0.0475593
rno-miR-7a-1*	260	3634	717	11705	0.021672	0.0481757
rno-miR-99b	509	3634	1466	11705	0.0226863	0.0502658
rno-miR-208	861	3634	2539	11705	0.0234407	0.051768
rno-miR-1912-3p	370	3634	1048	11705	0.0236664	0.0520967
rno-miR-741-3p	169	3634	451	11705	0.0241743	0.0530426
rno-miR-3591	188	3634	507	11705	0.0245666	0.0537294
rno-miR-153*	191	3634	517	11705	0.0260522	0.0567956

## Sheet: Enriched miRs on down-genes
Significantly enriched miRNAs for their binding sites within down-regulated genes
miRNAs	HeartFg	HeartBG	genomeFG	genomeBG	pval	p-adjust
rno-miR-29a	947	3109	2715	12230	1.79178e-13	6.9885e-11
rno-miR-29b	953	3109	2739	12230	2.34517e-13	6.9885e-11
rno-miR-3541	505	3109	1315	12230	4.17469e-13	6.9885e-11
rno-miR-29c	944	3109	2721	12230	4.5718e-13	6.9885e-11
rno-miR-3562	325	3109	767	12230	5.14617e-13	6.9885e-11
rno-miR-770	691	3109	1935	12230	4.12461e-12	4.66769e-10
rno-miR-3588	319	3109	792	12230	6.87281e-11	6.62928e-09
rno-miR-3573-5p	363	3109	929	12230	7.81064e-11	6.62928e-09
rno-miR-124	1094	3109	3351	12230	4.20354e-10	3.17134e-08
rno-miR-1188-3p	212	3109	488	12230	6.17497e-10	4.1928e-08
rno-miR-3065-3p	331	3109	853	12230	7.74999e-10	4.78386e-08
rno-miR-339-5p	1033	3109	3178	12230	1.8141e-09	1.02648e-07
rno-miR-151	840	3109	2532	12230	2.20486e-09	1.15161e-07
rno-let-7e	1177	3109	3674	12230	2.49976e-09	1.21238e-07
rno-miR-343	1084	3109	3365	12230	3.34997e-09	1.51642e-07
rno-miR-184	939	3109	2908	12230	1.5664e-08	6.64741e-07
rno-miR-324-3p	918	3109	2842	12230	1.99132e-08	7.95355e-07
rno-miR-3593-5p	301	3109	796	12230	2.56016e-08	9.65749e-07
rno-miR-3596d	289	3109	762	12230	3.69907e-08	1.32193e-06
rno-miR-370	1061	3109	3351	12230	4.59976e-08	1.48052e-06
rno-miR-3585-5p	345	3109	944	12230	4.74296e-08	1.48052e-06
rno-miR-497	1199	3109	3827	12230	4.79697e-08	1.48052e-06
rno-miR-3561-5p	261	3109	677	12230	5.09219e-08	1.5033e-06
rno-miR-330	1278	3109	4108	12230	6.38305e-08	1.75498e-06
rno-let-7f	1041	3109	3291	12230	6.46164e-08	1.75498e-06
rno-let-7i	1040	3109	3289	12230	6.83417e-08	1.78477e-06
rno-miR-503	1009	3109	3184	12230	7.2595e-08	1.79484e-06
rno-miR-702-3p	278	3109	735	12230	7.60465e-08	1.79484e-06
rno-miR-3586-5p	287	3109	764	12230	7.86779e-08	1.79484e-06
rno-let-7b	1041	3109	3297	12230	8.15775e-08	1.79484e-06
rno-miR-326	1267	3109	4079	12230	8.68186e-08	1.79484e-06
rno-miR-3552	233	3109	595	12230	9.0096e-08	1.79484e-06
rno-miR-3564	380	3109	1066	12230	9.07564e-08	1.79484e-06
rno-let-7c	1039	3109	3293	12230	9.11858e-08	1.79484e-06
rno-miR-761	536	3109	1583	12230	9.71455e-08	1.79484e-06
rno-miR-98	1037	3109	3288	12230	9.80585e-08	1.79484e-06
rno-let-7a	1039	3109	3295	12230	9.84842e-08	1.79484e-06
rno-miR-296	1138	3109	3637	12230	1.00448e-07	1.79484e-06
rno-miR-338	1095	3109	3491	12230	1.09962e-07	1.87692e-06
rno-miR-324-5p	802	3109	2485	12230	1.1057e-07	1.87692e-06
rno-miR-345-5p	855	3109	2673	12230	1.48998e-07	2.46756e-06
rno-miR-409-5p	768	3109	2378	12230	1.67067e-07	2.67992e-06
rno-miR-665	476	3109	1392	12230	1.69715e-07	2.67992e-06
rno-miR-138	1090	3109	3488	12230	1.85525e-07	2.86299e-06
rno-miR-344a-5p	390	3109	1110	12230	2.03789e-07	3.07495e-06
rno-miR-344a	322	3109	890	12230	2.42058e-07	3.57299e-06
rno-miR-322	1244	3109	4031	12230	2.50659e-07	3.62123e-06
rno-miR-3559-5p	375	3109	1064	12230	2.57832e-07	3.63971e-06
rno-miR-150	960	3109	3048	12230	2.6266e-07	3.63971e-06
rno-miR-195	1173	3109	3788	12230	2.84829e-07	3.86798e-06
rno-miR-1193-3p	238	3109	623	12230	3.00809e-07	4.00489e-06
rno-miR-16	1175	3109	3798	12230	3.15815e-07	4.05239e-06
rno-miR-15b	1177	3109	3805	12230	3.16313e-07	4.05239e-06
rno-miR-214	1303	3109	4247	12230	3.50979e-07	4.41323e-06
rno-miR-292-3p	684	3109	2108	12230	3.64583e-07	4.50095e-06
rno-miR-139-3p	957	3109	3047	12230	3.7727e-07	4.5744e-06
rno-miR-495	1182	3109	3830	12230	4.08116e-07	4.8616e-06
rno-miR-3557-5p	262	3109	704	12230	4.55281e-07	5.32993e-06
rno-miR-672	1112	3109	3592	12230	4.93337e-07	5.67756e-06
rno-let-7d	1008	3109	3233	12230	5.35724e-07	6.06261e-06
rno-miR-760-3p	1167	3109	3787	12230	5.54884e-07	6.1765e-06
rno-let-7b*	241	3109	640	12230	6.02355e-07	6.59676e-06
rno-miR-27b	1260	3109	4115	12230	6.19415e-07	6.67591e-06
rno-miR-27a	1259	3109	4113	12230	6.49076e-07	6.88629e-06
rno-miR-10b	971	3109	3112	12230	7.03134e-07	7.34504e-06
rno-miR-632	386	3109	1117	12230	8.1163e-07	8.34996e-06
rno-miR-349	995	3109	3201	12230	8.63963e-07	8.65129e-06
rno-miR-28	1143	3109	3717	12230	8.73006e-07	8.65129e-06
rno-miR-379	937	3109	3000	12230	8.79144e-07	8.65129e-06
rno-miR-30b-3p	1073	3109	3475	12230	9.40791e-07	9.12567e-06
rno-miR-760-5p	1023	3109	3302	12230	9.81409e-07	9.38559e-06
rno-miR-615	224	3109	592	12230	1.06068e-06	1.00028e-05
rno-miR-103	1175	3109	3836	12230	1.10153e-06	1.01073e-05
rno-miR-107	1175	3109	3836	12230	1.10153e-06	1.01073e-05
rno-miR-484	1214	3109	3973	12230	1.11928e-06	1.01332e-05
rno-miR-3581	138	3109	327	12230	1.39387e-06	1.23593e-05
rno-miR-340-5p	1253	3109	4117	12230	1.40157e-06	1.23593e-05
rno-miR-466d	299	3109	839	12230	1.54693e-06	1.34663e-05
rno-miR-3587	304	3109	857	12230	1.74428e-06	1.4992e-05
rno-miR-3572	229	3109	614	12230	1.83381e-06	1.55644e-05
rno-miR-34b	1302	3109	4300	12230	1.93518e-06	1.6222e-05
rno-miR-3595	190	3109	491	12230	2.01886e-06	1.67171e-05
rno-miR-3584-5p	341	3109	983	12230	2.29013e-06	1.8735e-05
rno-miR-122	1081	3109	3530	12230	2.32274e-06	1.87755e-05
rno-miR-365	677	3109	2125	12230	2.4037e-06	1.90691e-05
rno-miR-381	1145	3109	3756	12230	2.44062e-06	1.90691e-05
rno-miR-194	994	3109	3227	12230	2.44331e-06	1.90691e-05
rno-miR-879	1129	3109	3701	12230	2.53121e-06	1.94112e-05
rno-miR-98*	141	3109	341	12230	2.54433e-06	1.94112e-05
rno-miR-3594-5p	327	3109	939	12230	2.708e-06	2.04304e-05
rno-miR-3545-3p	236	3109	642	12230	2.95056e-06	2.20157e-05
rno-miR-331	961	3109	3118	12230	3.04767e-06	2.24931e-05
rno-miR-224	1085	3109	3553	12230	3.10559e-06	2.26742e-05
rno-miR-3558-3p	261	3109	724	12230	3.16176e-06	2.28387e-05
rno-miR-22	1005	3109	3277	12230	3.60981e-06	2.57039e-05
rno-miR-3557-3p	365	3109	1070	12230	3.63413e-06	2.57039e-05
rno-miR-3577	375	3109	1104	12230	3.74963e-06	2.62474e-05
rno-miR-3545-5p	130	3109	311	12230	3.88527e-06	2.69194e-05
rno-miR-742	1054	3109	3452	12230	3.99633e-06	2.74092e-05
rno-miR-24	1142	3109	3763	12230	4.20102e-06	2.85249e-05
rno-miR-3570	163	3109	414	12230	4.4727e-06	3.00689e-05
rno-miR-652	536	3109	1654	12230	4.57761e-06	3.02018e-05
rno-miR-342-5p	1071	3109	3516	12230	4.58143e-06	3.02018e-05
rno-miR-1224	319	3109	923	12230	5.5966e-06	3.65393e-05
rno-miR-708	1178	3109	3900	12230	5.69176e-06	3.68067e-05
rno-miR-543	820	3109	2644	12230	5.99554e-06	3.84054e-05
rno-miR-702-5p	169	3109	436	12230	6.20202e-06	3.93568e-05
rno-miR-674-5p	1147	3109	3794	12230	6.2929e-06	3.95637e-05
rno-miR-298	1370	3109	4587	12230	7.08086e-06	4.41092e-05
rno-miR-504	282	3109	805	12230	7.83431e-06	4.83591e-05
rno-miR-128	1242	3109	4138	12230	7.98713e-06	4.86549e-05
rno-miR-674-3p	1092	3109	3608	12230	8.02554e-06	4.86549e-05
rno-miR-3085	370	3109	1100	12230	8.25568e-06	4.96071e-05
rno-miR-10a-5p	878	3109	2857	12230	8.59158e-06	5.11727e-05
rno-miR-196a	1027	3109	3382	12230	8.87439e-06	5.23975e-05
rno-miR-3580-3p	141	3109	352	12230	9.06955e-06	5.2851e-05
rno-miR-3575	288	3109	827	12230	9.10687e-06	5.2851e-05
rno-miR-350	1093	3109	3616	12230	9.19044e-06	5.2884e-05
rno-miR-133a	957	3109	3139	12230	9.95999e-06	5.63569e-05
rno-miR-133b	957	3109	3139	12230	9.95999e-06	5.63569e-05
rno-miR-425	678	3109	2163	12230	1.04236e-05	5.84929e-05
rno-miR-3596c	154	3109	394	12230	1.05597e-05	5.86241e-05
rno-miR-485	1236	3109	4127	12230	1.06197e-05	5.86241e-05
rno-miR-196c	1024	3109	3378	12230	1.09098e-05	5.97402e-05
rno-miR-3547	210	3109	574	12230	1.1625e-05	6.25885e-05
rno-let-7f-1*	147	3109	373	12230	1.1658e-05	6.25885e-05
rno-miR-142-5p	1191	3109	3971	12230	1.17065e-05	6.25885e-05
rno-miR-145	1161	3109	3865	12230	1.1801e-05	6.26008e-05
rno-miR-449c-3p	256	3109	725	12230	1.20715e-05	6.35393e-05
rno-miR-423	675	3109	2157	12230	1.24916e-05	6.51098e-05
rno-miR-196b	1023	3109	3379	12230	1.25617e-05	6.51098e-05
rno-miR-204	1123	3109	3733	12230	1.27073e-05	6.53654e-05
rno-miR-139-5p	1050	3109	3476	12230	1.31932e-05	6.7355e-05
rno-miR-346	973	3109	3205	12230	1.35916e-05	6.88709e-05
rno-miR-874	991	3109	3269	12230	1.37949e-05	6.9383e-05
rno-miR-325-5p	780	3109	2527	12230	1.402e-05	6.99969e-05
rno-miR-743a	919	3109	3016	12230	1.42286e-05	7.05199e-05
rno-miR-532-3p	973	3109	3207	12230	1.44854e-05	7.12723e-05
rno-miR-188	845	3109	2757	12230	1.49551e-05	7.30538e-05
rno-miR-342-3p	982	3109	3241	12230	1.55395e-05	7.53664e-05
rno-miR-211	1122	3109	3737	12230	1.58112e-05	7.61403e-05
rno-miR-329	834	3109	2722	12230	1.69982e-05	8.128e-05
rno-miR-9	1276	3109	4288	12230	1.76934e-05	8.38914e-05
rno-miR-26b	1098	3109	3656	12230	1.77914e-05	8.38914e-05
rno-miR-873	1226	3109	4112	12230	1.85713e-05	8.64941e-05
rno-miR-582	329	3109	975	12230	1.85981e-05	8.64941e-05
rno-miR-330*	253	3109	722	12230	2.00917e-05	9.28047e-05
rno-miR-339-3p	602	3109	1915	12230	2.07402e-05	9.51529e-05
rno-miR-26a	1095	3109	3653	12230	2.21829e-05	0.000101088
rno-miR-3569	264	3109	761	12230	2.39661e-05	0.000108487
rno-miR-19a	944	3109	3121	12230	2.43953e-05	0.000109698
rno-miR-328a	295	3109	865	12230	2.45687e-05	0.000109751
rno-miR-1193-5p	176	3109	473	12230	2.52481e-05	0.000112049
rno-miR-223	1117	3109	3736	12230	2.54639e-05	0.000112273
rno-miR-320	1129	3109	3779	12230	2.5709e-05	0.000112622
rno-miR-3120	332	3109	991	12230	2.66331e-05	0.000115922
rno-miR-193	871	3109	2866	12230	2.69257e-05	0.000116449
rno-miR-19b	942	3109	3118	12230	2.77237e-05	0.000119142
rno-miR-384-5p	1097	3109	3670	12230	2.93955e-05	0.000125345
rno-miR-335	1179	3109	3962	12230	2.95363e-05	0.000125345
rno-miR-125a-5p	1025	3109	3416	12230	3.10009e-05	0.000130743
rno-miR-1912-3p	353	3109	1065	12230	3.13019e-05	0.000131197
rno-miR-7a	1240	3109	4184	12230	3.32803e-05	0.000138634
rno-miR-200a	983	3109	3270	12230	3.39958e-05	0.000140663
rno-miR-505	863	3109	2845	12230	3.41818e-05	0.000140663
rno-miR-136	1037	3109	3464	12230	3.62427e-05	0.000148246
rno-miR-336	913	3109	3025	12230	3.75916e-05	0.000152015
rno-miR-134	995	3109	3316	12230	3.76119e-05	0.000152015
rno-miR-217	892	3109	2951	12230	3.8082e-05	0.000153004
rno-miR-347	984	3109	3279	12230	4.00052e-05	0.000159786
rno-miR-877	1117	3109	3754	12230	4.19125e-05	0.000164539
rno-let-7a-1*	144	3109	376	12230	4.19224e-05	0.000164539
rno-let-7c-2*	144	3109	376	12230	4.19224e-05	0.000164539
rno-miR-141	985	3109	3286	12230	4.43025e-05	0.000172882
rno-miR-3542	221	3109	627	12230	4.50164e-05	0.000174664
rno-miR-7b	1236	3109	4182	12230	4.55716e-05	0.000175813
rno-miR-125b-5p	1022	3109	3419	12230	4.6115e-05	0.000176904
rno-miR-3589	322	3109	967	12230	4.81487e-05	0.000183668
rno-miR-876	261	3109	762	12230	5.10527e-05	0.000193658
rno-miR-31	1052	3109	3530	12230	5.18581e-05	0.00019562
rno-miR-327	1081	3109	3634	12230	5.27117e-05	0.000197742
rno-miR-185	1369	3109	4667	12230	5.6428e-05	0.00021052
rno-miR-872	949	3109	3168	12230	5.96388e-05	0.000221283
rno-miR-3567	345	3109	1050	12230	6.2751e-05	0.00023036
rno-miR-376c	1054	3109	3544	12230	6.27638e-05	0.00023036
rno-miR-345-3p	812	3109	2685	12230	6.6913e-05	0.000243211
rno-miR-3551-3p	258	3109	756	12230	6.69815e-05	0.000243211
rno-miR-378	980	3109	3285	12230	7.22351e-05	0.000260892
rno-miR-878	783	3109	2586	12230	7.5846e-05	0.000272484
rno-miR-146b	1079	3109	3641	12230	7.73759e-05	0.000276517
rno-miR-300-5p	1267	3109	4315	12230	7.84629e-05	0.000278588
rno-miR-539	1248	3109	4247	12230	7.8776e-05	0.000278588
rno-miR-628	274	3109	813	12230	8.1738e-05	0.000287565
rno-miR-291b	224	3109	646	12230	8.71304e-05	0.000304957
rno-miR-142-3p	913	3109	3054	12230	9.08774e-05	0.00031644
rno-miR-101a	1036	3109	3495	12230	9.54648e-05	0.000330717
rno-miR-743b	1160	3109	3940	12230	9.75639e-05	0.000334955
rno-miR-146a	1074	3109	3632	12230	9.80613e-05	0.000334955
rno-miR-711	216	3109	621	12230	9.81679e-05	0.000334955
rno-miR-205	1058	3109	3575	12230	9.88015e-05	0.000335431
rno-miR-296*	128	3109	334	12230	0.000101047	0.000341348
rno-miR-374	898	3109	3005	12230	0.000103779	0.000348842
rno-miR-144	1098	3109	3722	12230	0.000108929	0.000364343
rno-miR-540	1159	3109	3941	12230	0.000109464	0.000364343
rno-miR-18a	1083	3109	3669	12230	0.000111128	0.000368077
rno-miR-449c-5p	253	3109	747	12230	0.00011193	0.000368935
rno-miR-291a-3p	1087	3109	3685	12230	0.000116038	0.000380626
rno-miR-3568	267	3109	795	12230	0.000116782	0.000381225
rno-miR-20b-3p	1136	3109	3862	12230	0.000119674	0.000387258
rno-miR-101b	1037	3109	3507	12230	0.00011977	0.000387258
rno-miR-483	883	3109	2957	12230	0.000122193	0.000393018
rno-miR-183	930	3109	3125	12230	0.000122709	0.000393018
rno-miR-218a	320	3109	977	12230	0.000126367	0.000402831
rno-miR-181b	1020	3109	3449	12230	0.00012947	0.000410795
rno-miR-30c	1033	3109	3496	12230	0.000130907	0.000413421
rno-miR-678	93	3109	227	12230	0.000134573	0.000423032
rno-miR-186	1284	3109	4402	12230	0.000144127	0.000450978
rno-miR-17-2-3p	177	3109	497	12230	0.000145893	0.00045318
rno-miR-449a	1136	3109	3870	12230	0.000146165	0.00045318
rno-miR-30b-5p	1032	3109	3497	12230	0.000147832	0.000456263
rno-miR-871	1104	3109	3756	12230	0.00014984	0.000460369
rno-miR-667	241	3109	712	12230	0.000159909	0.000487129
rno-miR-30a	1032	3109	3500	12230	0.000159985	0.000487129
rno-miR-34a	1135	3109	3871	12230	0.000163756	0.000496385
rno-miR-547	128	3109	339	12230	0.00016499	0.000496428
rno-miR-30e	1035	3109	3512	12230	0.000165232	0.000496428
rno-miR-30d	1030	3109	3497	12230	0.000178484	0.000533879
rno-miR-125b-3p	625	3109	2054	12230	0.000198992	0.000592611
rno-miR-148b-5p	1123	3109	3836	12230	0.000200192	0.000593582
rno-miR-181d	1019	3109	3463	12230	0.000206079	0.000608382
rno-miR-463	638	3109	2102	12230	0.000212656	0.000622835
rno-miR-207	1152	3109	3943	12230	0.00021281	0.000622835
rno-miR-377	911	3109	3077	12230	0.000215949	0.000629312
rno-miR-33	954	3109	3232	12230	0.000220182	0.000638903
rno-miR-532-5p	870	3109	2931	12230	0.000221848	0.000640998
rno-miR-341	282	3109	857	12230	0.000224437	0.000645731
rno-miR-351	1018	3109	3463	12230	0.0002262	0.000648058
rno-miR-448	905	3109	3058	12230	0.000231634	0.000660839
rno-miR-411	863	3109	2908	12230	0.000235464	0.000668955
rno-miR-129-2*	156	3109	434	12230	0.00023814	0.000673737
rno-miR-140	1105	3109	3779	12230	0.000242438	0.000682669
rno-miR-542-5p	692	3109	2298	12230	0.000243308	0.000682669
rno-miR-3596a	104	3109	267	12230	0.000255891	0.000715021
rno-miR-344b-5p	145	3109	399	12230	0.000259372	0.000721776
rno-miR-199a-5p	1110	3109	3800	12230	0.000260568	0.000722145
rno-miR-883	890	3109	3009	12230	0.000264895	0.000731152
rno-miR-489	871	3109	2942	12230	0.000273815	0.000750243
rno-miR-206	1062	3109	3629	12230	0.000274021	0.000750243
rno-miR-935	221	3109	653	12230	0.000279406	0.000761913
rno-miR-3573-3p	220	3109	650	12230	0.000286437	0.000777963
rno-miR-434	886	3109	2998	12230	0.000290808	0.000784211
rno-miR-3582	189	3109	546	12230	0.000291047	0.000784211
rno-miR-3590-5p	216	3109	638	12230	0.000316435	0.000849246
rno-miR-487b	568	3109	1865	12230	0.000319107	0.000853047
rno-miR-96	1036	3109	3542	12230	0.000323912	0.000862496
rno-miR-93	1088	3109	3731	12230	0.000334654	0.000885109
rno-miR-219-1-3p	694	3109	2315	12230	0.000335012	0.000885109
rno-miR-431	979	3109	3339	12230	0.00034503	0.000908044
rno-miR-1	1059	3109	3628	12230	0.00034877	0.000914343
rno-miR-34c	1119	3109	3845	12230	0.000350972	0.000916578
rno-miR-17-5p	1089	3109	3737	12230	0.000354347	0.000921845
rno-miR-199a-3p	978	3109	3338	12230	0.000368808	0.000955803
rno-miR-384-3p	1063	3109	3646	12230	0.000380149	0.00098145
rno-miR-673	1155	3109	3979	12230	0.000383298	0.00098583
rno-miR-352	857	3109	2904	12230	0.000385844	0.000988634
rno-miR-20b-5p	1085	3109	3727	12230	0.000394001	0.00100574
rno-miR-125a-3p	1149	3109	3961	12230	0.000417197	0.00106096
rno-miR-500	702	3109	2351	12230	0.000423135	0.00107205
rno-miR-369-3p	970	3109	3315	12230	0.000428072	0.00108052
rno-miR-20a	1094	3109	3765	12230	0.000447934	0.00112647
rno-miR-421	897	3109	3054	12230	0.000454026	0.00113758
rno-miR-3543	187	3109	546	12230	0.000467253	0.00116404
rno-miR-376b-3p	964	3109	3297	12230	0.000469604	0.00116404
rno-miR-363	618	3109	2054	12230	0.000469731	0.00116404
rno-miR-880	869	3109	2955	12230	0.000477614	0.00117927
rno-miR-200b	901	3109	3071	12230	0.000486052	0.00119576
rno-miR-135b	1149	3109	3970	12230	0.000511165	0.001253
rno-miR-299	892	3109	3041	12230	0.000518568	0.00126358
rno-miR-106b	1087	3109	3746	12230	0.000519201	0.00126358
rno-miR-125b*	159	3109	454	12230	0.000528154	0.00127645
rno-miR-30c-1*	221	3109	663	12230	0.000528249	0.00127645
rno-miR-361	1026	3109	3527	12230	0.000542559	0.00130637
rno-miR-222	827	3109	2811	12230	0.000582971	0.00139872
rno-miR-135a	1148	3109	3974	12230	0.000605631	0.00144797
rno-miR-1188-5p	227	3109	686	12230	0.000615998	0.00146759
rno-miR-451	544	3109	1799	12230	0.000637631	0.00151221
rno-miR-3065-5p	336	3109	1064	12230	0.000639181	0.00151221
rno-miR-542-3p	1135	3109	3933	12230	0.000694393	0.00163713
rno-miR-181a	1044	3109	3603	12230	0.000699676	0.00164388
rno-miR-17-1-3p	403	3109	1303	12230	0.000750438	0.00175706
rno-miR-3580-5p	176	3109	516	12230	0.000760014	0.00177337
rno-miR-323	940	3109	3230	12230	0.000769429	0.00178918
rno-miR-182	1010	3109	3484	12230	0.000774164	0.00179187
rno-miR-3556a	167	3109	486	12230	0.00077586	0.00179187
rno-miR-511	185	3109	547	12230	0.000790883	0.00182037
rno-miR-150*	46	3109	99	12230	0.000822283	0.00188625
rno-miR-200c	896	3109	3074	12230	0.00083624	0.00191181
rno-miR-99a	457	3109	1497	12230	0.00083971	0.0019133
rno-miR-376a	595	3109	1990	12230	0.000857304	0.00194685
rno-miR-383	998	3109	3446	12230	0.000881731	0.00199565
rno-miR-3593-3p	110	3109	299	12230	0.000893565	0.00201572
rno-miR-143	1109	3109	3851	12230	0.000913442	0.00205373
rno-miR-3591	176	3109	519	12230	0.000932332	0.00208929
rno-miR-30c-2*	219	3109	666	12230	0.000957305	0.00213819
rno-miR-541	1022	3109	3537	12230	0.000963257	0.00214443
rno-miR-291a-5p	1014	3109	3510	12230	0.00101017	0.00224152
rno-miR-488	1128	3109	3926	12230	0.0010356	0.00229046
rno-miR-181c	1035	3109	3589	12230	0.00107218	0.00236367
rno-miR-293	304	3109	964	12230	0.00112591	0.00247408
rno-miR-881	1022	3109	3547	12230	0.00120789	0.00264566
rno-miR-412	887	3109	3057	12230	0.00123302	0.00269203
rno-miR-337	1048	3109	3644	12230	0.00127101	0.00276608
rno-miR-336*	44	3109	96	12230	0.00129367	0.0028064
rno-miR-759	357	3109	1154	12230	0.00132148	0.00285098
rno-miR-290	936	3109	3238	12230	0.00132262	0.00285098
rno-miR-3553	146	3109	423	12230	0.0013318	0.00286169
rno-miR-152	1000	3109	3472	12230	0.00135477	0.00290187
rno-miR-203	1046	3109	3642	12230	0.00142657	0.00304059
rno-miR-105	272	3109	857	12230	0.00142849	0.00304059
rno-miR-494	1201	3109	4209	12230	0.00145558	0.00308855
rno-miR-148b-3p	999	3109	3472	12230	0.0014699	0.00310924
rno-miR-380	842	3109	2901	12230	0.00148104	0.00312307
rno-miR-410	992	3109	3447	12230	0.00148686	0.00312562
rno-miR-3560	172	3109	513	12230	0.00153905	0.00322535
rno-miR-671	703	3109	2401	12230	0.00165042	0.0034481
rno-miR-429	962	3109	3343	12230	0.00167721	0.00349332
rno-miR-802	257	3109	808	12230	0.00169077	0.0035108
rno-miR-3571	357	3109	1160	12230	0.00170023	0.00351969
rno-miR-100	453	3109	1502	12230	0.00171442	0.00353827
rno-miR-132	1026	3109	3578	12230	0.00173278	0.00356533
rno-miR-23b	984	3109	3425	12230	0.00174435	0.00357829
rno-miR-3561-3p	212	3109	653	12230	0.00181542	0.00371286
rno-miR-3576	228	3109	709	12230	0.00187246	0.00381801
rno-miR-328b-3p	181	3109	547	12230	0.00189218	0.00384668
rno-miR-3597-3p	178	3109	537	12230	0.00192452	0.00390075
rno-miR-23a*	103	3109	285	12230	0.00196092	0.00396269
rno-miR-212	1024	3109	3577	12230	0.00198367	0.00399005
rno-miR-551b*	139	3109	405	12230	0.00198722	0.00399005
rno-miR-764	240	3109	752	12230	0.00200013	0.00399005
rno-miR-493	1069	3109	3742	12230	0.00200235	0.00399005
rno-miR-23a	982	3109	3424	12230	0.00200384	0.00399005
rno-miR-3559-3p	94	3109	256	12230	0.00203996	0.0040501
rno-miR-501	954	3109	3323	12230	0.00206036	0.00407867
rno-miR-3548	242	3109	760	12230	0.00210841	0.00416166
rno-miR-219-5p	784	3109	2706	12230	0.0021998	0.00432946
rno-miR-598-5p	636	3109	2170	12230	0.00228435	0.00448287
rno-miR-3563-3p	194	3109	595	12230	0.00230321	0.00449409
rno-miR-300-3p	931	3109	3244	12230	0.0023033	0.00449409
rno-miR-147	716	3109	2461	12230	0.00233185	0.00453676
rno-miR-382	1026	3109	3595	12230	0.00248388	0.00481872
rno-miR-99b	455	3109	1520	12230	0.00250894	0.00485347
rno-miR-338*	199	3109	615	12230	0.00268699	0.00518315
rno-miR-292-5p	869	3109	3027	12230	0.00285758	0.00549659
rno-miR-216a	916	3109	3200	12230	0.00292848	0.00561706
rno-miR-323*	103	3109	290	12230	0.00299068	0.0057202
rno-miR-3550	35	3109	75	12230	0.00301201	0.00574395
rno-miR-433	847	3109	2949	12230	0.00302001	0.00574395
rno-miR-764*	50	3109	120	12230	0.00307303	0.00582846
rno-miR-140*	189	3109	583	12230	0.00311692	0.00589524
rno-miR-466c	882	3109	3080	12230	0.00323057	0.00609322
rno-miR-27b*	26	3109	50	12230	0.003295	0.00619752
rno-miR-499	975	3109	3422	12230	0.00331767	0.00622292
rno-miR-130b	907	3109	3173	12230	0.00333587	0.00623983
rno-miR-3566	94	3109	262	12230	0.0034656	0.00646467
rno-miR-294	468	3109	1579	12230	0.00376852	0.00701049
rno-miR-3585-3p	57	3109	144	12230	0.00404481	0.0075039
rno-miR-216b-5p	159	3109	484	12230	0.00407961	0.00754784
rno-miR-301a	909	3109	3190	12230	0.00410732	0.00757845
rno-miR-3590-3p	278	3109	901	12230	0.00414808	0.00763291
rno-miR-127	320	3109	1051	12230	0.0042565	0.00781126
rno-miR-130a	903	3109	3170	12230	0.00428774	0.00784738
rno-miR-340-3p	677	3109	2346	12230	0.00468024	0.00854269
rno-miR-664	1139	3109	4044	12230	0.0047707	0.00868446
rno-miR-187	739	3109	2574	12230	0.00482716	0.00874123
rno-miR-301b	908	3109	3194	12230	0.00482763	0.00874123
rno-let-7c-1*	108	3109	313	12230	0.00490765	0.00886249
rno-miR-598-3p	581	3109	1999	12230	0.00509232	0.00917158
rno-miR-208	757	3109	2643	12230	0.00518698	0.00931145
rno-miR-129-1*	28	3109	58	12230	0.00519741	0.00931145
rno-miR-344a-3p	117	3109	345	12230	0.00551078	0.0098469
rno-miR-471	555	3109	1908	12230	0.00564062	0.0100524
rno-miR-369-5p	346	3109	1152	12230	0.00576673	0.0102503
rno-miR-375	843	3109	2964	12230	0.00583221	0.0103396
rno-miR-3549	127	3109	380	12230	0.00588158	0.0104
rno-miR-32	923	3109	3260	12230	0.00602347	0.0106232
rno-miR-210	652	3109	2265	12230	0.00607369	0.010684
rno-miR-3551-5p	225	3109	722	12230	0.00611004	0.0107202
rno-miR-741-5p	188	3109	592	12230	0.00614946	0.0107591
rno-miR-653	295	3109	971	12230	0.00616393	0.0107591
rno-miR-668	257	3109	836	12230	0.00627964	0.010933
rno-miR-3592	140	3109	428	12230	0.00727087	0.0126264
rno-miR-219-2-3p	856	3109	3023	12230	0.00736573	0.0127585
rno-miR-3554	89	3109	255	12230	0.0076486	0.0132148
rno-miR-1912-5p	173	3109	544	12230	0.00779567	0.0134347
rno-miR-10a-3p	789	3109	2780	12230	0.00799317	0.013719
rno-miR-193*	123	3109	371	12230	0.00800108	0.013719
rno-miR-592	198	3109	633	12230	0.00825956	0.0141266
rno-miR-221	863	3109	3057	12230	0.00869321	0.0148309
rno-miR-376a*	75	3109	210	12230	0.00874767	0.0148864
rno-miR-26b*	160	3109	501	12230	0.00889972	0.0151073
rno-miR-466b	957	3109	3407	12230	0.00912377	0.015449
rno-miR-758	895	3109	3178	12230	0.00917995	0.0155054
rno-miR-25	798	3109	2820	12230	0.0092306	0.0155523
rno-miR-126*	170	3109	537	12230	0.00937948	0.015764
rno-miR-29b-2*	177	3109	562	12230	0.00957817	0.0160582
rno-miR-21	789	3109	2791	12230	0.0100769	0.0168527
rno-miR-201	221	3109	719	12230	0.0101747	0.0169448
rno-miR-378*	153	3109	479	12230	0.0101818	0.0169448
rno-miR-7a-1*	229	3109	748	12230	0.0104021	0.017269
rno-miR-666	76	3109	216	12230	0.0109605	0.0181517
rno-miR-3597-5p	50	3109	131	12230	0.0112494	0.0185848
rno-miR-3558-5p	157	3109	495	12230	0.0113409	0.0186905
rno-miR-92a-2*	49	3109	128	12230	0.0115013	0.0188977
rno-miR-3584-3p	24	3109	51	12230	0.0115223	0.0188977
rno-miR-181a-2*	33	3109	78	12230	0.0117732	0.0192519
rno-miR-295	300	3109	1006	12230	0.011795	0.0192519
rno-miR-92a	807	3109	2867	12230	0.0122095	0.0198808
rno-miR-551b	465	3109	1609	12230	0.012821	0.0208265
rno-miR-204*	242	3109	801	12230	0.0136307	0.0220889
rno-miR-1949	140	3109	439	12230	0.0137506	0.0222088
rno-miR-675	58	3109	159	12230	0.0137701	0.0222088
rno-miR-92b	805	3109	2866	12230	0.0138538	0.0222677
rno-miR-377*	26	3109	58	12230	0.0138722	0.0222677
rno-miR-129	1148	3109	4142	12230	0.0141291	0.0226265
rno-miR-154	865	3109	3092	12230	0.0147864	0.0236234
rno-miR-455*	35	3109	86	12230	0.0150105	0.0239252
rno-miR-135a*	91	3109	271	12230	0.0152201	0.0242024
rno-miR-153	901	3109	3228	12230	0.0154092	0.0244459
rno-miR-539*	66	3109	187	12230	0.0157699	0.0249598
rno-miR-1*	141	3109	446	12230	0.0166151	0.0262363
rno-miR-544	298	3109	1010	12230	0.0175123	0.0275889
rno-miR-191	704	3109	2504	12230	0.0177533	0.0279039
rno-miR-153*	167	3109	541	12230	0.0193418	0.0303305
rno-miR-490	217	3109	720	12230	0.0194351	0.0304065
rno-miR-192	683	3109	2431	12230	0.0196216	0.0306278
rno-miR-186*	48	3109	130	12230	0.0197187	0.0307088
rno-miR-297	892	3109	3210	12230	0.0202405	0.0314492
rno-miR-196b*	6	3109	6	12230	0.0207534	0.0321725
rno-miR-3555	70	3109	204	12230	0.0210252	0.0324931
rno-miR-21*	217	3109	722	12230	0.0210559	0.0324931
rno-miR-202	208	3109	690	12230	0.021392	0.032937
rno-miR-208b-3p	48	3109	131	12230	0.0217398	0.0333967
rno-miR-741-3p	147	3109	473	12230	0.0223781	0.0342997
rno-miR-455	793	3109	2847	12230	0.0224725	0.0343668
rno-miR-466b-1*	77	3109	229	12230	0.0229859	0.0349992
rno-miR-20a*	146	3109	470	12230	0.0229892	0.0349992
rno-miR-329*	41	3109	109	12230	0.0236042	0.0358551
rno-miR-215	665	3109	2379	12230	0.0264789	0.0401321
rno-miR-216b-3p	152	3109	495	12230	0.0273818	0.0414081
rno-miR-451*	33	3109	85	12230	0.0285722	0.0431122
rno-miR-374*	31	3109	79	12230	0.0298427	0.0449295
rno-miR-363*	114	3109	362	12230	0.03006	0.0451565
rno-miR-208b-5p	219	3109	739	12230	0.0306201	0.0458963
rno-miR-27a*	109	3109	345	12230	0.0310964	0.0464484
rno-miR-130a*	87	3109	268	12230	0.0311252	0.0464484
rno-miR-16*	34	3109	89	12230	0.0312568	0.0465425
rno-let-7a-2*	75	3109	227	12230	0.0322814	0.0479629
rno-miR-568	224	3109	760	12230	0.0339343	0.0503087
rno-miR-666*	30	3109	77	12230	0.0343274	0.0507806
rno-miR-190b	843	3109	3063	12230	0.0369982	0.0546125
rno-miR-497*	78	3109	240	12230	0.0383433	0.0564753
rno-miR-18a*	34	3109	91	12230	0.0388	0.0570242
rno-miR-99a*	75	3109	230	12230	0.0394056	0.0577892
rno-miR-101a*	117	3109	378	12230	0.0397513	0.0581705
rno-miR-106b*	32	3109	85	12230	0.0409319	0.0597694
rno-miR-7a-2*	58	3109	172	12230	0.0410723	0.0598457
