# Supplementary material for: Alteration of mRNA and microRNA expression profiles in rat muscular type vasculature in early postnatal development
Source: Sci Rep. 2015 Jun 15;5:11106. doi: 10.1038/srep11106 (PMC4466593; doi:10.1038/srep11106)
Supplement: Supplementary Information [file srep11106-s8.xls]

## Sheet: Table S8
Pathways	Predicted by miRNAs (N)	rno-miR-1	rno-miR-194	rno-miR-195	rno-miR-29a	rno-miR-29b	rno-miR-29c	rno-miR-347	rno-miR-134
rno01100 Metabolic pathways	8	1	1	1	1	1	1	1	1
rno05212 Pancreatic cancer	8	1	1	1	1	1	1	1	1
rno04010 MAPK signaling pathway	7	0	1	1	1	1	1	1	1
rno04130 SNARE interactions in vesicular transport	6	0	0	1	1	1	1	1	1
rno05200 Pathways in cancer	6	1	0	1	1	1	1	0	1
rno00270 Cysteine and methionine metabolism	5	0	0	1	1	1	1	1	0
rno04210 Apoptosis	5	0	0	1	1	1	1	0	1
rno04920 Adipocytokine signaling pathway	5	1	0	1	1	1	1	0	0
rno04110 Cell cycle	4	1	1	1	0	0	0	0	1
rno04114 Oocyte meiosis	4	1	1	1	0	0	0	0	1
rno04510 Focal adhesion	4	0	0	1	1	1	1	0	0
rno04670 Leukocyte transendothelial migration	4	1	0	1	0	1	0	0	1
rno04730 Long-term depression	4	1	1	1	0	0	0	0	1
rno05140 Leishmaniasis	4	0	0	1	1	1	1	0	0
rno04020 Calcium signaling pathway	3	0	0	1	0	0	0	1	1
rno04070 Phosphatidylinositol signaling system	3	1	1	1	0	0	0	0	0
rno04120 Ubiquitin mediated proteolysis	3	1	1	1	0	0	0	0	0
rno04141 Protein processing in endoplasmic reticulum	3	0	1	1	0	0	0	0	1
rno04310 Wnt signaling pathway	3	0	1	1	0	1	0	0	0
rno00562 Inositol phosphate metabolism	2	0	1	1	0	0	0	0	0
rno00564 Glycerophospholipid metabolism	2	1	0	0	0	0	0	0	1
rno04062 Chemokine signaling pathway	2	1	0	1	0	0	0	0	0
rno04144 Endocytosis	2	1	0	0	0	0	0	1	0
rno04370 VEGF signaling pathway	2	0	0	1	0	0	0	0	1
rno04520 Adherens junction	2	0	1	0	0	0	0	0	1
rno04530 Tight junction	2	0	0	1	0	1	0	0	0
rno04666 Fc gamma R-mediated phagocytosis	2	1	0	1	0	0	0	0	0
rno04722 Neurotrophin signaling pathway	2	0	1	1	0	0	0	0	0
rno04810 Regulation of actin cytoskeleton	2	0	0	1	0	0	0	1	0
rno04962 Vasopressin-regulated water reabsorption	2	0	0	1	0	0	0	0	1
rno04966 Collecting duct acid secretion	2	1	0	1	0	0	0	0	0
rno05219 Bladder cancer	2	1	0	0	0	0	0	0	1
rno05221 Acute myeloid leukemia	2	1	0	1	0	0	0	0	0
